# Supplementary material for: Diversity and evolution of the vertebrate chemoreceptor gene repertoire
Source: Nat Commun. 2024 Feb 15;15:1421. doi: 10.1038/s41467-024-45500-y (PMC10869828; doi:10.1038/s41467-024-45500-y)
Supplement: Supplementary file 6 — Source Data [file 41467_2024_45500_MOESM6_ESM.xlsx]

## Sheet: Fig1a + S11,12,18,21,27,32,36
Figure 1a: Co-evolution of chemoreceptor gene repertoires in vertebrates
COLUMN	DESCRIPTION
species	Name of the species
gene_family	Name of the chemoreceptor subfamily
number	Number of complete gene in the corresponding species and chemoreceptor subfamily
species	gene_family	number
Loxodonta_africana	OR	2278
Loxodonta_africana	V2R	2
Loxodonta_africana	V1R	36
Loxodonta_africana	TAAR	13
Myotis_lucifugus	OR	562
Myotis_lucifugus	V2R	0
Myotis_lucifugus	V1R	0
Myotis_lucifugus	TAAR	8
Cavia_porcellus	OR	919
Cavia_porcellus	V2R	28
Cavia_porcellus	V1R	93
Cavia_porcellus	TAAR	11
Pteropus_vampyrus	OR	531
Pteropus_vampyrus	V2R	0
Pteropus_vampyrus	V1R	0
Pteropus_vampyrus	TAAR	12
Dipodomys_ordii	OR	880
Dipodomys_ordii	V2R	82
Dipodomys_ordii	V1R	68
Dipodomys_ordii	TAAR	9
Choloepus_hoffmanni	OR	1970
Choloepus_hoffmanni	V2R	3
Choloepus_hoffmanni	V1R	24
Choloepus_hoffmanni	TAAR	7
Carlito_syrichta	OR	467
Carlito_syrichta	V2R	0
Carlito_syrichta	V1R	40
Carlito_syrichta	TAAR	5
Vicugna_pacos	OR	560
Vicugna_pacos	V2R	0
Vicugna_pacos	V1R	23
Vicugna_pacos	TAAR	8
Tetraodon_nigroviridis	OR	51
Tetraodon_nigroviridis	V2R	9
Tetraodon_nigroviridis	V1R	4
Tetraodon_nigroviridis	TAAR	23
Sorex_araneus	OR	1165
Sorex_araneus	V2R	0
Sorex_araneus	V1R	55
Sorex_araneus	TAAR	11
Otolemur_garnettii	OR	797
Otolemur_garnettii	V2R	2
Otolemur_garnettii	V1R	61
Otolemur_garnettii	TAAR	8
Python_bivittatus	OR	523
Python_bivittatus	V2R	75
Python_bivittatus	V1R	3
Python_bivittatus	TAAR	4
Dasypus_novemcinctus	OR	1720
Dasypus_novemcinctus	V2R	10
Dasypus_novemcinctus	V1R	55
Dasypus_novemcinctus	TAAR	6
Latimeria_chalumnae	OR	171
Latimeria_chalumnae	V2R	63
Latimeria_chalumnae	V1R	19
Latimeria_chalumnae	TAAR	27
Pelodiscus_sinensis	OR	1364
Pelodiscus_sinensis	V2R	2
Pelodiscus_sinensis	V1R	1
Pelodiscus_sinensis	TAAR	10
Neolamprologus_brichardi	OR	79
Neolamprologus_brichardi	V2R	36
Neolamprologus_brichardi	V1R	6
Neolamprologus_brichardi	TAAR	15
Trichechus_manatus_latirostris	OR	564
Trichechus_manatus_latirostris	V2R	0
Trichechus_manatus_latirostris	V1R	8
Trichechus_manatus_latirostris	TAAR	6
Octodon_degus	OR	768
Octodon_degus	V2R	45
Octodon_degus	V1R	123
Octodon_degus	TAAR	11
Condylura_cristata	OR	687
Condylura_cristata	V2R	0
Condylura_cristata	V1R	15
Condylura_cristata	TAAR	4
Geospiza_fortis	OR	15
Geospiza_fortis	V2R	0
Geospiza_fortis	V1R	0
Geospiza_fortis	TAAR	1
Alligator_mississippiensis	OR	503
Alligator_mississippiensis	V2R	0
Alligator_mississippiensis	V1R	2
Alligator_mississippiensis	TAAR	6
Chrysochloris_asiatica	OR	1140
Chrysochloris_asiatica	V2R	0
Chrysochloris_asiatica	V1R	17
Chrysochloris_asiatica	TAAR	6
Erinaceus_europaeus	OR	1029
Erinaceus_europaeus	V2R	6
Erinaceus_europaeus	V1R	59
Erinaceus_europaeus	TAAR	10
Bos_mutus	OR	1084
Bos_mutus	V2R	0
Bos_mutus	V1R	32
Bos_mutus	TAAR	13
Elephantulus_edwardii	OR	951
Elephantulus_edwardii	V2R	0
Elephantulus_edwardii	V1R	72
Elephantulus_edwardii	TAAR	12
Eptesicus_fuscus	OR	428
Eptesicus_fuscus	V2R	0
Eptesicus_fuscus	V1R	1
Eptesicus_fuscus	TAAR	5
Echinops_telfairi	OR	967
Echinops_telfairi	V2R	6
Echinops_telfairi	V1R	10
Echinops_telfairi	TAAR	9
Odobenus_rosmarus_divergens	OR	486
Odobenus_rosmarus_divergens	V2R	0
Odobenus_rosmarus_divergens	V1R	8
Odobenus_rosmarus_divergens	TAAR	2
Myotis_davidii	OR	366
Myotis_davidii	V2R	0
Myotis_davidii	V1R	0
Myotis_davidii	TAAR	5
Pseudopodoces_humilis	OR	21
Pseudopodoces_humilis	V2R	0
Pseudopodoces_humilis	V1R	0
Pseudopodoces_humilis	TAAR	1
Amazona_vittata	OR	61
Amazona_vittata	V2R	0
Amazona_vittata	V1R	0
Amazona_vittata	TAAR	2
Leptonychotes_weddellii	OR	347
Leptonychotes_weddellii	V2R	0
Leptonychotes_weddellii	V1R	2
Leptonychotes_weddellii	TAAR	3
Zonotrichia_albicollis	OR	34
Zonotrichia_albicollis	V2R	0
Zonotrichia_albicollis	V1R	0
Zonotrichia_albicollis	TAAR	1
Pantholops_hodgsonii	OR	821
Pantholops_hodgsonii	V2R	0
Pantholops_hodgsonii	V1R	30
Pantholops_hodgsonii	TAAR	14
Myotis_brandtii	OR	487
Myotis_brandtii	V2R	0
Myotis_brandtii	V1R	0
Myotis_brandtii	TAAR	6
Lipotes_vexillifer	OR	33
Lipotes_vexillifer	V2R	0
Lipotes_vexillifer	V1R	2
Lipotes_vexillifer	TAAR	1
Alligator_sinensis	OR	734
Alligator_sinensis	V2R	0
Alligator_sinensis	V1R	2
Alligator_sinensis	TAAR	7
Balaenoptera_acutorostrata_scammoni	OR	128
Balaenoptera_acutorostrata_scammoni	V2R	1
Balaenoptera_acutorostrata_scammoni	V1R	3
Balaenoptera_acutorostrata_scammoni	TAAR	1
Anoplopoma_fimbria	OR	102
Anoplopoma_fimbria	V2R	13
Anoplopoma_fimbria	V1R	6
Anoplopoma_fimbria	TAAR	15
Ophiophagus_hannah	OR	382
Ophiophagus_hannah	V2R	96
Ophiophagus_hannah	V1R	2
Ophiophagus_hannah	TAAR	3
Nannospalax_galili	OR	1227
Nannospalax_galili	V2R	0
Nannospalax_galili	V1R	24
Nannospalax_galili	TAAR	8
Egretta_garzetta	OR	132
Egretta_garzetta	V2R	0
Egretta_garzetta	V1R	0
Egretta_garzetta	TAAR	1
Stegastes_partitus	OR	63
Stegastes_partitus	V2R	14
Stegastes_partitus	V1R	5
Stegastes_partitus	TAAR	14
Corvus_brachyrhynchos	OR	23
Corvus_brachyrhynchos	V2R	0
Corvus_brachyrhynchos	V1R	0
Corvus_brachyrhynchos	TAAR	1
Opisthocomus_hoazin	OR	82
Opisthocomus_hoazin	V2R	0
Opisthocomus_hoazin	V1R	0
Opisthocomus_hoazin	TAAR	3
Galeopterus_variegatus	OR	758
Galeopterus_variegatus	V2R	2
Galeopterus_variegatus	V1R	46
Galeopterus_variegatus	TAAR	8
Struthio_camelus_australis	OR	69
Struthio_camelus_australis	V2R	0
Struthio_camelus_australis	V1R	0
Struthio_camelus_australis	TAAR	1
Pygoscelis_adeliae	OR	40
Pygoscelis_adeliae	V2R	0
Pygoscelis_adeliae	V1R	0
Pygoscelis_adeliae	TAAR	2
Aptenodytes_forsteri	OR	48
Aptenodytes_forsteri	V2R	0
Aptenodytes_forsteri	V1R	0
Aptenodytes_forsteri	TAAR	1
Charadrius_vociferus	OR	82
Charadrius_vociferus	V2R	0
Charadrius_vociferus	V1R	0
Charadrius_vociferus	TAAR	3
Nipponia_nippon	OR	54
Nipponia_nippon	V2R	0
Nipponia_nippon	V1R	0
Nipponia_nippon	TAAR	1
Haliaeetus_leucocephalus	OR	58
Haliaeetus_leucocephalus	V2R	0
Haliaeetus_leucocephalus	V1R	0
Haliaeetus_leucocephalus	TAAR	2
Chaetura_pelagica	OR	33
Chaetura_pelagica	V2R	0
Chaetura_pelagica	V1R	0
Chaetura_pelagica	TAAR	1
Bison_bison_bison	OR	1014
Bison_bison_bison	V2R	0
Bison_bison_bison	V1R	29
Bison_bison_bison	TAAR	15
Camelus_bactrianus	OR	671
Camelus_bactrianus	V2R	0
Camelus_bactrianus	V1R	25
Camelus_bactrianus	TAAR	10
Boleophthalmus_pectinirostris	OR	160
Boleophthalmus_pectinirostris	V2R	17
Boleophthalmus_pectinirostris	V1R	5
Boleophthalmus_pectinirostris	TAAR	42
Vipera_berus_berus	OR	401
Vipera_berus_berus	V2R	146
Vipera_berus_berus	V1R	1
Vipera_berus_berus	TAAR	3
Colobus_angolensis_palliatus	OR	239
Colobus_angolensis_palliatus	V2R	0
Colobus_angolensis_palliatus	V1R	0
Colobus_angolensis_palliatus	TAAR	4
Mandrillus_leucophaeus	OR	415
Mandrillus_leucophaeus	V2R	0
Mandrillus_leucophaeus	V1R	1
Mandrillus_leucophaeus	TAAR	5
Aotus_nancymaae	OR	442
Aotus_nancymaae	V2R	0
Aotus_nancymaae	V1R	11
Aotus_nancymaae	TAAR	5
Cercocebus_atys	OR	416
Cercocebus_atys	V2R	0
Cercocebus_atys	V1R	1
Cercocebus_atys	TAAR	6
Macaca_nemestrina	OR	410
Macaca_nemestrina	V2R	0
Macaca_nemestrina	V1R	0
Macaca_nemestrina	TAAR	6
Propithecus_coquereli	OR	668
Propithecus_coquereli	V2R	1
Propithecus_coquereli	V1R	32
Propithecus_coquereli	TAAR	7
Apteryx_mantelli_mantelli	OR	74
Apteryx_mantelli_mantelli	V2R	0
Apteryx_mantelli_mantelli	V1R	0
Apteryx_mantelli_mantelli	TAAR	2
Pantherophis_guttatus	OR	512
Pantherophis_guttatus	V2R	237
Pantherophis_guttatus	V1R	2
Pantherophis_guttatus	TAAR	6
Eulemur_macaco	OR	640
Eulemur_macaco	V2R	2
Eulemur_macaco	V1R	26
Eulemur_macaco	TAAR	6
Eulemur_flavifrons	OR	637
Eulemur_flavifrons	V2R	1
Eulemur_flavifrons	V1R	25
Eulemur_flavifrons	TAAR	7
Austrofundulus_limnaeus	OR	98
Austrofundulus_limnaeus	V2R	38
Austrofundulus_limnaeus	V1R	5
Austrofundulus_limnaeus	TAAR	28
Zosterops_lateralis_melanops	OR	31
Zosterops_lateralis_melanops	V2R	0
Zosterops_lateralis_melanops	V1R	0
Zosterops_lateralis_melanops	TAAR	1
Apodemus_sylvaticus	OR	266
Apodemus_sylvaticus	V2R	1
Apodemus_sylvaticus	V1R	6
Apodemus_sylvaticus	TAAR	4
Calidris_pugnax	OR	99
Calidris_pugnax	V2R	0
Calidris_pugnax	V1R	0
Calidris_pugnax	TAAR	1
Poecilia_latipinna	OR	123
Poecilia_latipinna	V2R	36
Poecilia_latipinna	V1R	6
Poecilia_latipinna	TAAR	41
Gekko_japonicus	OR	593
Gekko_japonicus	V2R	159
Gekko_japonicus	V1R	4
Gekko_japonicus	TAAR	4
Marmota_marmota_marmota	OR	1144
Marmota_marmota_marmota	V2R	2
Marmota_marmota_marmota	V1R	61
Marmota_marmota_marmota	TAAR	9
Sinocyclocheilus_anshuiensis	OR	123
Sinocyclocheilus_anshuiensis	V2R	53
Sinocyclocheilus_anshuiensis	V1R	8
Sinocyclocheilus_anshuiensis	TAAR	35
Sinocyclocheilus_rhinocerous	OR	123
Sinocyclocheilus_rhinocerous	V2R	52
Sinocyclocheilus_rhinocerous	V1R	6
Sinocyclocheilus_rhinocerous	TAAR	34
Sinocyclocheilus_grahami	OR	128
Sinocyclocheilus_grahami	V2R	60
Sinocyclocheilus_grahami	V1R	8
Sinocyclocheilus_grahami	TAAR	41
Protobothrops_mucrosquamatus	OR	604
Protobothrops_mucrosquamatus	V2R	193
Protobothrops_mucrosquamatus	V1R	3
Protobothrops_mucrosquamatus	TAAR	2
Miichthys_miiuy	OR	113
Miichthys_miiuy	V2R	36
Miichthys_miiuy	V1R	6
Miichthys_miiuy	TAAR	22
Miniopterus_natalensis	OR	360
Miniopterus_natalensis	V2R	2
Miniopterus_natalensis	V1R	7
Miniopterus_natalensis	TAAR	5
Lepidothrix_coronata	OR	21
Lepidothrix_coronata	V2R	0
Lepidothrix_coronata	V1R	0
Lepidothrix_coronata	TAAR	1
Cebus_imitator	OR	450
Cebus_imitator	V2R	0
Cebus_imitator	V1R	13
Cebus_imitator	TAAR	5
Lates_calcarifer	OR	274
Lates_calcarifer	V2R	69
Lates_calcarifer	V1R	6
Lates_calcarifer	TAAR	100
Ellobius_lutescens	OR	542
Ellobius_lutescens	V2R	2
Ellobius_lutescens	V1R	21
Ellobius_lutescens	TAAR	5
Rhinopithecus_bieti	OR	257
Rhinopithecus_bieti	V2R	0
Rhinopithecus_bieti	V1R	2
Rhinopithecus_bieti	TAAR	4
Mola_mola	OR	20
Mola_mola	V2R	3
Mola_mola	V1R	2
Mola_mola	TAAR	10
Manacus_vitellinus	OR	135
Manacus_vitellinus	V2R	0
Manacus_vitellinus	V1R	0
Manacus_vitellinus	TAAR	1
Crocodylus_porosus	OR	13
Crocodylus_porosus	V2R	0
Crocodylus_porosus	V1R	2
Crocodylus_porosus	TAAR	1
Gavialis_gangeticus	OR	31
Gavialis_gangeticus	V2R	0
Gavialis_gangeticus	V1R	2
Gavialis_gangeticus	TAAR	1
Malaclemys_terrapin_terrapin	OR	676
Malaclemys_terrapin_terrapin	V2R	1
Malaclemys_terrapin_terrapin	V1R	1
Malaclemys_terrapin_terrapin	TAAR	7
Panthera_pardus	OR	898
Panthera_pardus	V2R	0
Panthera_pardus	V1R	26
Panthera_pardus	TAAR	10
Tympanuchus_cupido_pinnatus	OR	26
Tympanuchus_cupido_pinnatus	V2R	0
Tympanuchus_cupido_pinnatus	V1R	0
Tympanuchus_cupido_pinnatus	TAAR	3
Rhinolophus_sinicus	OR	263
Rhinolophus_sinicus	V2R	0
Rhinolophus_sinicus	V1R	1
Rhinolophus_sinicus	TAAR	6
Hipposideros_armiger	OR	319
Hipposideros_armiger	V2R	0
Hipposideros_armiger	V1R	3
Hipposideros_armiger	TAAR	6
Hippocampus_comes	OR	28
Hippocampus_comes	V2R	7
Hippocampus_comes	V1R	6
Hippocampus_comes	TAAR	9
Monopterus_albus	OR	178
Monopterus_albus	V2R	21
Monopterus_albus	V1R	3
Monopterus_albus	TAAR	92
Castor_canadensis	OR	891
Castor_canadensis	V2R	1
Castor_canadensis	V1R	19
Castor_canadensis	TAAR	7
Ailurus_styani	OR	865
Ailurus_styani	V2R	0
Ailurus_styani	V1R	13
Ailurus_styani	TAAR	8
Patagioenas_fasciata_monilis	OR	43
Patagioenas_fasciata_monilis	V2R	0
Patagioenas_fasciata_monilis	V1R	0
Patagioenas_fasciata_monilis	TAAR	1
Phascolarctos_cinereus	OR	763
Phascolarctos_cinereus	V2R	0
Phascolarctos_cinereus	V1R	46
Phascolarctos_cinereus	TAAR	15
Maccullochella_peelii	OR	58
Maccullochella_peelii	V2R	7
Maccullochella_peelii	V1R	6
Maccullochella_peelii	TAAR	13
Anser_cygnoides	OR	79
Anser_cygnoides	V2R	0
Anser_cygnoides	V1R	0
Anser_cygnoides	TAAR	3
Sporophila_hypoxantha	OR	31
Sporophila_hypoxantha	V2R	0
Sporophila_hypoxantha	V1R	0
Sporophila_hypoxantha	TAAR	0
Phalacrocorax_pelagicus	OR	36
Phalacrocorax_pelagicus	V2R	0
Phalacrocorax_pelagicus	V1R	0
Phalacrocorax_pelagicus	TAAR	1
Phalacrocorax_auritus	OR	31
Phalacrocorax_auritus	V2R	0
Phalacrocorax_auritus	V1R	0
Phalacrocorax_auritus	TAAR	1
Phalacrocorax_harrisi	OR	35
Phalacrocorax_harrisi	V2R	0
Phalacrocorax_harrisi	V1R	0
Phalacrocorax_harrisi	TAAR	1
Phalacrocorax_brasilianus	OR	30
Phalacrocorax_brasilianus	V2R	0
Phalacrocorax_brasilianus	V1R	0
Phalacrocorax_brasilianus	TAAR	2
Eschrichtius_robustus	OR	119
Eschrichtius_robustus	V2R	0
Eschrichtius_robustus	V1R	2
Eschrichtius_robustus	TAAR	1
Ammotragus_lervia	OR	958
Ammotragus_lervia	V2R	0
Ammotragus_lervia	V1R	33
Ammotragus_lervia	TAAR	14
Meriones_unguiculatus	OR	640
Meriones_unguiculatus	V2R	11
Meriones_unguiculatus	V1R	95
Meriones_unguiculatus	TAAR	8
Seriola_quinqueradiata	OR	163
Seriola_quinqueradiata	V2R	38
Seriola_quinqueradiata	V1R	5
Seriola_quinqueradiata	TAAR	39
Callipepla_squamata	OR	67
Callipepla_squamata	V2R	0
Callipepla_squamata	V1R	0
Callipepla_squamata	TAAR	2
Anas_zonorhyncha	OR	220
Anas_zonorhyncha	V2R	0
Anas_zonorhyncha	V1R	0
Anas_zonorhyncha	TAAR	3
Seriola_dumerili	OR	164
Seriola_dumerili	V2R	36
Seriola_dumerili	V1R	6
Seriola_dumerili	TAAR	41
Delphinapterus_leucas	OR	40
Delphinapterus_leucas	V2R	0
Delphinapterus_leucas	V1R	2
Delphinapterus_leucas	TAAR	1
Uria_lomvia	OR	64
Uria_lomvia	V2R	0
Uria_lomvia	V1R	0
Uria_lomvia	TAAR	2
Strix_occidentalis_caurina	OR	104
Strix_occidentalis_caurina	V2R	0
Strix_occidentalis_caurina	V1R	0
Strix_occidentalis_caurina	TAAR	3
Spermophilus_dauricus	OR	1318
Spermophilus_dauricus	V2R	0
Spermophilus_dauricus	V1R	60
Spermophilus_dauricus	TAAR	4
Anser_brachyrhynchus	OR	110
Anser_brachyrhynchus	V2R	0
Anser_brachyrhynchus	V1R	0
Anser_brachyrhynchus	TAAR	3
Agapornis_roseicollis	OR	28
Agapornis_roseicollis	V2R	0
Agapornis_roseicollis	V1R	0
Agapornis_roseicollis	TAAR	0
Symphodus_melops	OR	99
Symphodus_melops	V2R	29
Symphodus_melops	V1R	6
Symphodus_melops	TAAR	62
Dicerorhinus_sumatrensis_sumatrensis	OR	1450
Dicerorhinus_sumatrensis_sumatrensis	V2R	0
Dicerorhinus_sumatrensis_sumatrensis	V1R	56
Dicerorhinus_sumatrensis_sumatrensis	TAAR	4
Acridotheres_javanicus	OR	28
Acridotheres_javanicus	V2R	0
Acridotheres_javanicus	V1R	0
Acridotheres_javanicus	TAAR	1
Psittacula_krameri	OR	46
Psittacula_krameri	V2R	0
Psittacula_krameri	V1R	0
Psittacula_krameri	TAAR	1
Paramormyrops_kingsleyae	OR	65
Paramormyrops_kingsleyae	V2R	11
Paramormyrops_kingsleyae	V1R	7
Paramormyrops_kingsleyae	TAAR	13
Coryphaenoides_rupestris	OR	97
Coryphaenoides_rupestris	V2R	20
Coryphaenoides_rupestris	V1R	9
Coryphaenoides_rupestris	TAAR	10
Gopherus_agassizii	OR	738
Gopherus_agassizii	V2R	0
Gopherus_agassizii	V1R	1
Gopherus_agassizii	TAAR	6
Cyanistes_caeruleus	OR	57
Cyanistes_caeruleus	V2R	0
Cyanistes_caeruleus	V1R	0
Cyanistes_caeruleus	TAAR	0
Terrapene_carolina_triunguis	OR	941
Terrapene_carolina_triunguis	V2R	1
Terrapene_carolina_triunguis	V1R	3
Terrapene_carolina_triunguis	TAAR	10
Seriola_rivoliana	OR	165
Seriola_rivoliana	V2R	37
Seriola_rivoliana	V1R	6
Seriola_rivoliana	TAAR	60
Hyaena_hyaena	OR	834
Hyaena_hyaena	V2R	0
Hyaena_hyaena	V1R	17
Hyaena_hyaena	TAAR	10
Neophocaena_asiaeorientalis_asiaeorientalis	OR	40
Neophocaena_asiaeorientalis_asiaeorientalis	V2R	0
Neophocaena_asiaeorientalis_asiaeorientalis	V1R	1
Neophocaena_asiaeorientalis_asiaeorientalis	TAAR	1
Empidonax_traillii	OR	91
Empidonax_traillii	V2R	0
Empidonax_traillii	V1R	0
Empidonax_traillii	TAAR	2
Seriola_lalandi	OR	89
Seriola_lalandi	V2R	18
Seriola_lalandi	V1R	6
Seriola_lalandi	TAAR	26
Sphenodon_punctatus	OR	368
Sphenodon_punctatus	V2R	8
Sphenodon_punctatus	V1R	3
Sphenodon_punctatus	TAAR	1
Paroedura_picta	OR	521
Paroedura_picta	V2R	93
Paroedura_picta	V1R	3
Paroedura_picta	TAAR	4
Vulpes_vulpes	OR	785
Vulpes_vulpes	V2R	0
Vulpes_vulpes	V1R	7
Vulpes_vulpes	TAAR	2
Capra_sibirica	OR	1005
Capra_sibirica	V2R	0
Capra_sibirica	V1R	35
Capra_sibirica	TAAR	13
Tursiops_aduncus	OR	35
Tursiops_aduncus	V2R	0
Tursiops_aduncus	V1R	1
Tursiops_aduncus	TAAR	1
Prolemur_simus	OR	635
Prolemur_simus	V2R	2
Prolemur_simus	V1R	24
Prolemur_simus	TAAR	8
Athene_cunicularia	OR	48
Athene_cunicularia	V2R	0
Athene_cunicularia	V1R	0
Athene_cunicularia	TAAR	3
Spheniscus_mendiculus	OR	38
Spheniscus_mendiculus	V2R	0
Spheniscus_mendiculus	V1R	0
Spheniscus_mendiculus	TAAR	2
Callorhinus_ursinus	OR	470
Callorhinus_ursinus	V2R	0
Callorhinus_ursinus	V1R	12
Callorhinus_ursinus	TAAR	1
Chlorodrepanis_virens	OR	40
Chlorodrepanis_virens	V2R	0
Chlorodrepanis_virens	V1R	0
Chlorodrepanis_virens	TAAR	1
Hucho_hucho	OR	78
Hucho_hucho	V2R	17
Hucho_hucho	V1R	7
Hucho_hucho	TAAR	39
Puma_concolor	OR	653
Puma_concolor	V2R	0
Puma_concolor	V1R	22
Puma_concolor	TAAR	8
Mus_spicilegus	OR	1054
Mus_spicilegus	V2R	50
Mus_spicilegus	V1R	135
Mus_spicilegus	TAAR	10
Eudromia_elegans	OR	66
Eudromia_elegans	V2R	0
Eudromia_elegans	V1R	0
Eudromia_elegans	TAAR	3
Rhea_pennata	OR	88
Rhea_pennata	V2R	0
Rhea_pennata	V1R	0
Rhea_pennata	TAAR	2
Nothoprocta_perdicaria	OR	132
Nothoprocta_perdicaria	V2R	0
Nothoprocta_perdicaria	V1R	0
Nothoprocta_perdicaria	TAAR	3
Casuarius_casuarius	OR	213
Casuarius_casuarius	V2R	0
Casuarius_casuarius	V1R	0
Casuarius_casuarius	TAAR	3
Crypturellus_cinnamomeus	OR	159
Crypturellus_cinnamomeus	V2R	0
Crypturellus_cinnamomeus	V1R	0
Crypturellus_cinnamomeus	TAAR	3
Apteryx_owenii	OR	267
Apteryx_owenii	V2R	0
Apteryx_owenii	V1R	0
Apteryx_owenii	TAAR	2
Apteryx_haastii	OR	133
Apteryx_haastii	V2R	0
Apteryx_haastii	V1R	0
Apteryx_haastii	TAAR	2
Rhea_americana	OR	99
Rhea_americana	V2R	0
Rhea_americana	V1R	0
Rhea_americana	TAAR	2
Apteryx_rowi	OR	189
Apteryx_rowi	V2R	0
Apteryx_rowi	V1R	0
Apteryx_rowi	TAAR	2
Chlamydotis_undulata_undulata	OR	129
Chlamydotis_undulata_undulata	V2R	0
Chlamydotis_undulata_undulata	V1R	0
Chlamydotis_undulata_undulata	TAAR	2
Protobothrops_flavoviridis	OR	534
Protobothrops_flavoviridis	V2R	267
Protobothrops_flavoviridis	V1R	3
Protobothrops_flavoviridis	TAAR	3
Chrysolophus_pictus	OR	46
Chrysolophus_pictus	V2R	0
Chrysolophus_pictus	V1R	0
Chrysolophus_pictus	TAAR	3
Oplegnathus_fasciatus	OR	119
Oplegnathus_fasciatus	V2R	26
Oplegnathus_fasciatus	V1R	6
Oplegnathus_fasciatus	TAAR	36
Eopsaltria_australis	OR	513
Eopsaltria_australis	V2R	0
Eopsaltria_australis	V1R	0
Eopsaltria_australis	TAAR	2
Urocitellus_parryii	OR	830
Urocitellus_parryii	V2R	3
Urocitellus_parryii	V1R	49
Urocitellus_parryii	TAAR	9
Chiloscyllium_punctatum	OR	10
Chiloscyllium_punctatum	V2R	24
Chiloscyllium_punctatum	V1R	4
Chiloscyllium_punctatum	TAAR	4
Syrmaticus_mikado	OR	49
Syrmaticus_mikado	V2R	0
Syrmaticus_mikado	V1R	0
Syrmaticus_mikado	TAAR	3
Thermophis_baileyi	OR	456
Thermophis_baileyi	V2R	126
Thermophis_baileyi	V1R	2
Thermophis_baileyi	TAAR	3
Eonycteris_spelaea	OR	378
Eonycteris_spelaea	V2R	0
Eonycteris_spelaea	V1R	0
Eonycteris_spelaea	TAAR	5
Mixornis_gularis	OR	23
Mixornis_gularis	V2R	0
Mixornis_gularis	V1R	0
Mixornis_gularis	TAAR	1
Oxygymnocypris_stewartii	OR	145
Oxygymnocypris_stewartii	V2R	48
Oxygymnocypris_stewartii	V1R	17
Oxygymnocypris_stewartii	TAAR	67
Salvator_merianae	OR	706
Salvator_merianae	V2R	90
Salvator_merianae	V1R	3
Salvator_merianae	TAAR	1
Anguilla_japonica	OR	277
Anguilla_japonica	V2R	48
Anguilla_japonica	V1R	15
Anguilla_japonica	TAAR	54
Chelonoidis_abingdonii	OR	514
Chelonoidis_abingdonii	V2R	0
Chelonoidis_abingdonii	V1R	1
Chelonoidis_abingdonii	TAAR	7
Chloebia_gouldiae	OR	178
Chloebia_gouldiae	V2R	0
Chloebia_gouldiae	V1R	0
Chloebia_gouldiae	TAAR	1
Marmota_flaviventris	OR	1062
Marmota_flaviventris	V2R	3
Marmota_flaviventris	V1R	60
Marmota_flaviventris	TAAR	9
Lagenorhynchus_obliquidens	OR	36
Lagenorhynchus_obliquidens	V2R	0
Lagenorhynchus_obliquidens	V1R	2
Lagenorhynchus_obliquidens	TAAR	1
Calidris_pygmaea	OR	175
Calidris_pygmaea	V2R	0
Calidris_pygmaea	V1R	0
Calidris_pygmaea	TAAR	3
Acinonyx_jubatus	OR	719
Acinonyx_jubatus	V2R	0
Acinonyx_jubatus	V1R	22
Acinonyx_jubatus	TAAR	10
Paradisaea_rubra	OR	31
Paradisaea_rubra	V2R	0
Paradisaea_rubra	V1R	0
Paradisaea_rubra	TAAR	1
Paradisaea_raggiana	OR	27
Paradisaea_raggiana	V2R	0
Paradisaea_raggiana	V1R	0
Paradisaea_raggiana	TAAR	1
Diphyllodes_magnificus	OR	27
Diphyllodes_magnificus	V2R	0
Diphyllodes_magnificus	V1R	0
Diphyllodes_magnificus	TAAR	1
Parotia_lawesii	OR	31
Parotia_lawesii	V2R	0
Parotia_lawesii	V1R	0
Parotia_lawesii	TAAR	1
Cicinnurus_regius	OR	30
Cicinnurus_regius	V2R	0
Cicinnurus_regius	V1R	0
Cicinnurus_regius	TAAR	1
Anabarilius_grahami	OR	144
Anabarilius_grahami	V2R	62
Anabarilius_grahami	V1R	8
Anabarilius_grahami	TAAR	46
Axis_porcinus	OR	1330
Axis_porcinus	V2R	0
Axis_porcinus	V1R	64
Axis_porcinus	TAAR	16
Cuora_mccordi	OR	981
Cuora_mccordi	V2R	3
Cuora_mccordi	V1R	3
Cuora_mccordi	TAAR	8
Platysternon_megacephalum	OR	944
Platysternon_megacephalum	V2R	2
Platysternon_megacephalum	V1R	2
Platysternon_megacephalum	TAAR	10
Pipra_filicauda	OR	294
Pipra_filicauda	V2R	0
Pipra_filicauda	V1R	0
Pipra_filicauda	TAAR	1
Corapipo_altera	OR	163
Corapipo_altera	V2R	0
Corapipo_altera	V1R	0
Corapipo_altera	TAAR	1
Oryx_gazella	OR	935
Oryx_gazella	V2R	0
Oryx_gazella	V1R	24
Oryx_gazella	TAAR	14
Amazona_collaria	OR	60
Amazona_collaria	V2R	0
Amazona_collaria	V1R	0
Amazona_collaria	TAAR	2
Neopelma_chrysocephalum	OR	214
Neopelma_chrysocephalum	V2R	0
Neopelma_chrysocephalum	V1R	0
Neopelma_chrysocephalum	TAAR	1
Clarias_batrachus	OR	151
Clarias_batrachus	V2R	68
Clarias_batrachus	V1R	20
Clarias_batrachus	TAAR	145
Himantopus_leucocephalus	OR	63
Himantopus_leucocephalus	V2R	0
Himantopus_leucocephalus	V1R	1
Himantopus_leucocephalus	TAAR	3
Mungos_mungo	OR	1185
Mungos_mungo	V2R	0
Mungos_mungo	V1R	25
Mungos_mungo	TAAR	10
Panthera_onca	OR	785
Panthera_onca	V2R	0
Panthera_onca	V1R	24
Panthera_onca	TAAR	8
Helogale_parvula	OR	1132
Helogale_parvula	V2R	0
Helogale_parvula	V1R	22
Helogale_parvula	TAAR	10
Cryptoprocta_ferox	OR	804
Cryptoprocta_ferox	V2R	0
Cryptoprocta_ferox	V1R	7
Cryptoprocta_ferox	TAAR	11
Pteronura_brasiliensis	OR	704
Pteronura_brasiliensis	V2R	0
Pteronura_brasiliensis	V1R	8
Pteronura_brasiliensis	TAAR	4
Mellivora_capensis	OR	873
Mellivora_capensis	V2R	0
Mellivora_capensis	V1R	13
Mellivora_capensis	TAAR	8
Moschus_moschiferus	OR	959
Moschus_moschiferus	V2R	0
Moschus_moschiferus	V1R	24
Moschus_moschiferus	TAAR	10
Catagonus_wagneri	OR	868
Catagonus_wagneri	V2R	0
Catagonus_wagneri	V1R	18
Catagonus_wagneri	TAAR	9
Tonatia_saurophila	OR	585
Tonatia_saurophila	V2R	0
Tonatia_saurophila	V1R	17
Tonatia_saurophila	TAAR	4
Saguinus_imperator	OR	401
Saguinus_imperator	V2R	0
Saguinus_imperator	V1R	10
Saguinus_imperator	TAAR	4
Tapirus_indicus	OR	1185
Tapirus_indicus	V2R	1
Tapirus_indicus	V1R	47
Tapirus_indicus	TAAR	10
Scalopus_aquaticus	OR	1333
Scalopus_aquaticus	V2R	0
Scalopus_aquaticus	V1R	15
Scalopus_aquaticus	TAAR	5
Tragulus_javanicus	OR	1214
Tragulus_javanicus	V2R	3
Tragulus_javanicus	V1R	20
Tragulus_javanicus	TAAR	15
Tapirus_terrestris	OR	1134
Tapirus_terrestris	V2R	2
Tapirus_terrestris	V1R	51
Tapirus_terrestris	TAAR	8
Sigmodon_hispidus	OR	1180
Sigmodon_hispidus	V2R	49
Sigmodon_hispidus	V1R	168
Sigmodon_hispidus	TAAR	16
Miniopterus_schreibersii	OR	347
Miniopterus_schreibersii	V2R	1
Miniopterus_schreibersii	V1R	7
Miniopterus_schreibersii	TAAR	5
Mormoops_blainvillei	OR	306
Mormoops_blainvillei	V2R	0
Mormoops_blainvillei	V1R	4
Mormoops_blainvillei	TAAR	5
Noctilio_leporinus	OR	418
Noctilio_leporinus	V2R	0
Noctilio_leporinus	V1R	3
Noctilio_leporinus	TAAR	3
Ondatra_zibethicus	OR	874
Ondatra_zibethicus	V2R	3
Ondatra_zibethicus	V1R	47
Ondatra_zibethicus	TAAR	9
Micronycteris_hirsuta	OR	628
Micronycteris_hirsuta	V2R	0
Micronycteris_hirsuta	V1R	8
Micronycteris_hirsuta	TAAR	3
Hemitragus_hylocrius	OR	884
Hemitragus_hylocrius	V2R	0
Hemitragus_hylocrius	V1R	30
Hemitragus_hylocrius	TAAR	14
Megaderma_lyra	OR	322
Megaderma_lyra	V2R	0
Megaderma_lyra	V1R	2
Megaderma_lyra	TAAR	7
Hystrix_cristata	OR	916
Hystrix_cristata	V2R	2
Hystrix_cristata	V1R	25
Hystrix_cristata	TAAR	13
Procavia_capensis	OR	864
Procavia_capensis	V2R	0
Procavia_capensis	V1R	40
Procavia_capensis	TAAR	15
Ctenodactylus_gundi	OR	409
Ctenodactylus_gundi	V2R	31
Ctenodactylus_gundi	V1R	70
Ctenodactylus_gundi	TAAR	0
Macroglossus_sobrinus	OR	471
Macroglossus_sobrinus	V2R	0
Macroglossus_sobrinus	V1R	0
Macroglossus_sobrinus	TAAR	9
Anoura_caudifer	OR	462
Anoura_caudifer	V2R	0
Anoura_caudifer	V1R	26
Anoura_caudifer	TAAR	2
Cricetomys_gambianus	OR	1155
Cricetomys_gambianus	V2R	8
Cricetomys_gambianus	V1R	62
Cricetomys_gambianus	TAAR	15
Dinomys_branickii	OR	1058
Dinomys_branickii	V2R	8
Dinomys_branickii	V1R	83
Dinomys_branickii	TAAR	16
Cavia_tschudii	OR	954
Cavia_tschudii	V2R	18
Cavia_tschudii	V1R	89
Cavia_tschudii	TAAR	14
Eumetopias_jubatus	OR	420
Eumetopias_jubatus	V2R	0
Eumetopias_jubatus	V1R	7
Eumetopias_jubatus	TAAR	1
Cuora_amboinensis	OR	908
Cuora_amboinensis	V2R	2
Cuora_amboinensis	V1R	2
Cuora_amboinensis	TAAR	11
Phasianus_colchicus	OR	53
Phasianus_colchicus	V2R	0
Phasianus_colchicus	V1R	0
Phasianus_colchicus	TAAR	3
Scolopax_mira	OR	55
Scolopax_mira	V2R	0
Scolopax_mira	V1R	0
Scolopax_mira	TAAR	2
Accipiter_nisus	OR	46
Accipiter_nisus	V2R	0
Accipiter_nisus	V1R	0
Accipiter_nisus	TAAR	2
Megaptera_novaeangliae	OR	104
Megaptera_novaeangliae	V2R	0
Megaptera_novaeangliae	V1R	1
Megaptera_novaeangliae	TAAR	1
Phoca_vitulina	OR	404
Phoca_vitulina	V2R	0
Phoca_vitulina	V1R	4
Phoca_vitulina	TAAR	4
Anarrhichthys_ocellatus	OR	59
Anarrhichthys_ocellatus	V2R	8
Anarrhichthys_ocellatus	V1R	6
Anarrhichthys_ocellatus	TAAR	16
Grus_nigricollis	OR	119
Grus_nigricollis	V2R	0
Grus_nigricollis	V1R	0
Grus_nigricollis	TAAR	3
Phocoena_phocoena	OR	37
Phocoena_phocoena	V2R	0
Phocoena_phocoena	V1R	1
Phocoena_phocoena	TAAR	1
Solenodon_paradoxus	OR	1102
Solenodon_paradoxus	V2R	0
Solenodon_paradoxus	V1R	8
Solenodon_paradoxus	TAAR	12
Varanus_komodoensis	OR	280
Varanus_komodoensis	V2R	141
Varanus_komodoensis	V1R	3
Varanus_komodoensis	TAAR	1
Morone_saxatilis	OR	52
Morone_saxatilis	V2R	11
Morone_saxatilis	V1R	5
Morone_saxatilis	TAAR	8
Monodon_monoceros	OR	30
Monodon_monoceros	V2R	0
Monodon_monoceros	V1R	2
Monodon_monoceros	TAAR	1
Marmota_himalayana	OR	1057
Marmota_himalayana	V2R	1
Marmota_himalayana	V1R	53
Marmota_himalayana	TAAR	9
Macquaria_australasica	OR	114
Macquaria_australasica	V2R	45
Macquaria_australasica	V1R	6
Macquaria_australasica	TAAR	32
Marmota_vancouverensis	OR	959
Marmota_vancouverensis	V2R	2
Marmota_vancouverensis	V1R	70
Marmota_vancouverensis	TAAR	9
Bagarius_yarrelli	OR	58
Bagarius_yarrelli	V2R	37
Bagarius_yarrelli	V1R	6
Bagarius_yarrelli	TAAR	12
Centrocercus_minimus	OR	19
Centrocercus_minimus	V2R	0
Centrocercus_minimus	V1R	0
Centrocercus_minimus	TAAR	1
Triplophysa_siluroides	OR	76
Triplophysa_siluroides	V2R	39
Triplophysa_siluroides	V1R	7
Triplophysa_siluroides	TAAR	20
Branta_canadensis	OR	678
Branta_canadensis	V2R	0
Branta_canadensis	V1R	0
Branta_canadensis	TAAR	3
Anser_indicus	OR	212
Anser_indicus	V2R	0
Anser_indicus	V1R	0
Anser_indicus	TAAR	3
Cervus_albirostris	OR	1302
Cervus_albirostris	V2R	0
Cervus_albirostris	V1R	54
Cervus_albirostris	TAAR	12
Damaliscus_lunatus	OR	1053
Damaliscus_lunatus	V2R	0
Damaliscus_lunatus	V1R	22
Damaliscus_lunatus	TAAR	14
Antidorcas_marsupialis	OR	846
Antidorcas_marsupialis	V2R	0
Antidorcas_marsupialis	V1R	25
Antidorcas_marsupialis	TAAR	13
Connochaetes_taurinus	OR	896
Connochaetes_taurinus	V2R	0
Connochaetes_taurinus	V1R	32
Connochaetes_taurinus	TAAR	13
Nanger_granti	OR	829
Nanger_granti	V2R	0
Nanger_granti	V1R	31
Nanger_granti	TAAR	9
Aepyceros_melampus	OR	502
Aepyceros_melampus	V2R	0
Aepyceros_melampus	V1R	7
Aepyceros_melampus	TAAR	7
Sylvicapra_grimmia	OR	865
Sylvicapra_grimmia	V2R	0
Sylvicapra_grimmia	V1R	19
Sylvicapra_grimmia	TAAR	13
Eudorcas_thomsonii	OR	903
Eudorcas_thomsonii	V2R	0
Eudorcas_thomsonii	V1R	29
Eudorcas_thomsonii	TAAR	14
Tragelaphus_scriptus	OR	1142
Tragelaphus_scriptus	V2R	0
Tragelaphus_scriptus	V1R	55
Tragelaphus_scriptus	TAAR	21
Procapra_przewalskii	OR	523
Procapra_przewalskii	V2R	0
Procapra_przewalskii	V1R	18
Procapra_przewalskii	TAAR	9
Litocranius_walleri	OR	961
Litocranius_walleri	V2R	0
Litocranius_walleri	V1R	30
Litocranius_walleri	TAAR	14
Cephalophus_harveyi	OR	1106
Cephalophus_harveyi	V2R	0
Cephalophus_harveyi	V1R	21
Cephalophus_harveyi	TAAR	15
Kobus_ellipsiprymnus	OR	1028
Kobus_ellipsiprymnus	V2R	0
Kobus_ellipsiprymnus	V1R	33
Kobus_ellipsiprymnus	TAAR	15
Oreotragus_oreotragus	OR	941
Oreotragus_oreotragus	V2R	0
Oreotragus_oreotragus	V1R	29
Oreotragus_oreotragus	TAAR	16
Enhydra_lutris_nereis	OR	577
Enhydra_lutris_nereis	V2R	0
Enhydra_lutris_nereis	V1R	6
Enhydra_lutris_nereis	TAAR	9
Tragelaphus_strepsiceros	OR	1148
Tragelaphus_strepsiceros	V2R	0
Tragelaphus_strepsiceros	V1R	53
Tragelaphus_strepsiceros	TAAR	17
Erethizon_dorsatum	OR	888
Erethizon_dorsatum	V2R	4
Erethizon_dorsatum	V1R	61
Erethizon_dorsatum	TAAR	8
Globicephala_melas	OR	36
Globicephala_melas	V2R	0
Globicephala_melas	V1R	1
Globicephala_melas	TAAR	1
Pachypanchax_playfairii	OR	94
Pachypanchax_playfairii	V2R	74
Pachypanchax_playfairii	V1R	6
Pachypanchax_playfairii	TAAR	45
Callopanchax_toddi	OR	156
Callopanchax_toddi	V2R	103
Callopanchax_toddi	V1R	6
Callopanchax_toddi	TAAR	88
Aphyosemion_australe	OR	155
Aphyosemion_australe	V2R	113
Aphyosemion_australe	V1R	6
Aphyosemion_australe	TAAR	77
Nothobranchius_kuhntae	OR	124
Nothobranchius_kuhntae	V2R	82
Nothobranchius_kuhntae	V1R	6
Nothobranchius_kuhntae	TAAR	51
Hippotragus_niger_niger	OR	949
Hippotragus_niger_niger	V2R	0
Hippotragus_niger_niger	V1R	32
Hippotragus_niger_niger	TAAR	13
Serinus_canaria	OR	80
Serinus_canaria	V2R	0
Serinus_canaria	V1R	0
Serinus_canaria	TAAR	1
Neogobius_melanostomus	OR	118
Neogobius_melanostomus	V2R	30
Neogobius_melanostomus	V1R	5
Neogobius_melanostomus	TAAR	36
Danionella_translucida	OR	83
Danionella_translucida	V2R	27
Danionella_translucida	V1R	6
Danionella_translucida	TAAR	19
Zosterops_borbonicus	OR	67
Zosterops_borbonicus	V2R	0
Zosterops_borbonicus	V1R	0
Zosterops_borbonicus	TAAR	1
Microtus_oeconomus	OR	1064
Microtus_oeconomus	V2R	9
Microtus_oeconomus	V1R	110
Microtus_oeconomus	TAAR	12
Microtus_arvalis	OR	1144
Microtus_arvalis	V2R	4
Microtus_arvalis	V1R	129
Microtus_arvalis	TAAR	17
Zosterops_pallidus	OR	21
Zosterops_pallidus	V2R	0
Zosterops_pallidus	V1R	0
Zosterops_pallidus	TAAR	1
Alces_alces	OR	929
Alces_alces	V2R	0
Alces_alces	V1R	28
Alces_alces	TAAR	10
Antilocapra_americana	OR	828
Antilocapra_americana	V2R	0
Antilocapra_americana	V1R	24
Antilocapra_americana	TAAR	12
Sousa_chinensis	OR	37
Sousa_chinensis	V2R	0
Sousa_chinensis	V1R	1
Sousa_chinensis	TAAR	1
Peromyscus_californicus_insignis	OR	1078
Peromyscus_californicus_insignis	V2R	101
Peromyscus_californicus_insignis	V1R	133
Peromyscus_californicus_insignis	TAAR	12
Bos_frontalis	OR	1046
Bos_frontalis	V2R	0
Bos_frontalis	V1R	34
Bos_frontalis	TAAR	14
Mesoclemmys_tuberculata	OR	827
Mesoclemmys_tuberculata	V2R	2
Mesoclemmys_tuberculata	V1R	2
Mesoclemmys_tuberculata	TAAR	4
Pelusios_castaneus	OR	814
Pelusios_castaneus	V2R	0
Pelusios_castaneus	V1R	1
Pelusios_castaneus	TAAR	8
Carettochelys_insculpta	OR	723
Carettochelys_insculpta	V2R	0
Carettochelys_insculpta	V1R	1
Carettochelys_insculpta	TAAR	24
Podocnemis_expansa	OR	1061
Podocnemis_expansa	V2R	0
Podocnemis_expansa	V1R	1
Podocnemis_expansa	TAAR	14
Emydura_subglobosa	OR	1038
Emydura_subglobosa	V2R	2
Emydura_subglobosa	V1R	1
Emydura_subglobosa	TAAR	4
Dermatemys_mawii	OR	1044
Dermatemys_mawii	V2R	2
Dermatemys_mawii	V1R	1
Dermatemys_mawii	TAAR	14
Pedetes_capensis	OR	764
Pedetes_capensis	V2R	13
Pedetes_capensis	V1R	72
Pedetes_capensis	TAAR	9
Thalassoma_bifasciatum	OR	142
Thalassoma_bifasciatum	V2R	21
Thalassoma_bifasciatum	V1R	6
Thalassoma_bifasciatum	TAAR	40
Cheirogaleus_medius	OR	629
Cheirogaleus_medius	V2R	1
Cheirogaleus_medius	V1R	67
Cheirogaleus_medius	TAAR	8
Macquaria_ambigua	OR	103
Macquaria_ambigua	V2R	37
Macquaria_ambigua	V1R	6
Macquaria_ambigua	TAAR	39
Oryzias_sinensis	OR	57
Oryzias_sinensis	V2R	9
Oryzias_sinensis	V1R	4
Oryzias_sinensis	TAAR	15
Colinus_virginianus	OR	23
Colinus_virginianus	V2R	0
Colinus_virginianus	V1R	0
Colinus_virginianus	TAAR	2
Crocuta_crocuta	OR	848
Crocuta_crocuta	V2R	0
Crocuta_crocuta	V1R	18
Crocuta_crocuta	TAAR	10
Cyanoderma_ruficeps	OR	23
Cyanoderma_ruficeps	V2R	0
Cyanoderma_ruficeps	V1R	0
Cyanoderma_ruficeps	TAAR	1
Charadrius_alexandrinus	OR	85
Charadrius_alexandrinus	V2R	0
Charadrius_alexandrinus	V1R	1
Charadrius_alexandrinus	TAAR	3
Burhinus_oedicnemus	OR	111
Burhinus_oedicnemus	V2R	0
Burhinus_oedicnemus	V1R	0
Burhinus_oedicnemus	TAAR	3
Ompok_bimaculatus	OR	166
Ompok_bimaculatus	V2R	60
Ompok_bimaculatus	V1R	8
Ompok_bimaculatus	TAAR	111
Spea_multiplicata	OR	1015
Spea_multiplicata	V2R	94
Spea_multiplicata	V1R	16
Spea_multiplicata	TAAR	5
Ursus_thibetanus_thibetanus	OR	1187
Ursus_thibetanus_thibetanus	V2R	0
Ursus_thibetanus_thibetanus	V1R	23
Ursus_thibetanus_thibetanus	TAAR	11
Lophius_piscatorius	OR	29
Lophius_piscatorius	V2R	8
Lophius_piscatorius	V1R	6
Lophius_piscatorius	TAAR	7
Gambusia_holbrooki	OR	113
Gambusia_holbrooki	V2R	21
Gambusia_holbrooki	V1R	6
Gambusia_holbrooki	TAAR	34
Hemignathus_wilsoni	OR	27
Hemignathus_wilsoni	V2R	0
Hemignathus_wilsoni	V1R	0
Hemignathus_wilsoni	TAAR	1
Oreamnos_americanus	OR	675
Oreamnos_americanus	V2R	0
Oreamnos_americanus	V1R	20
Oreamnos_americanus	TAAR	11
Sapajus_apella	OR	443
Sapajus_apella	V2R	0
Sapajus_apella	V1R	15
Sapajus_apella	TAAR	5
Trachypithecus_francoisi	OR	274
Trachypithecus_francoisi	V2R	0
Trachypithecus_francoisi	V1R	1
Trachypithecus_francoisi	TAAR	2
Eremophila_alpestris_peregrina	OR	28
Eremophila_alpestris_peregrina	V2R	0
Eremophila_alpestris_peregrina	V1R	0
Eremophila_alpestris_peregrina	TAAR	1
Cynopterus_brachyotis	OR	436
Cynopterus_brachyotis	V2R	0
Cynopterus_brachyotis	V1R	0
Cynopterus_brachyotis	TAAR	10
Tetrax_tetrax	OR	159
Tetrax_tetrax	V2R	0
Tetrax_tetrax	V1R	0
Tetrax_tetrax	TAAR	1
Sialia_sialis	OR	20
Sialia_sialis	V2R	0
Sialia_sialis	V1R	0
Sialia_sialis	TAAR	1
Rhizomys_pruinosus	OR	1350
Rhizomys_pruinosus	V2R	30
Rhizomys_pruinosus	V1R	69
Rhizomys_pruinosus	TAAR	12
Hylobates_moloch	OR	283
Hylobates_moloch	V2R	0
Hylobates_moloch	V1R	2
Hylobates_moloch	TAAR	4
Culter_alburnus	OR	182
Culter_alburnus	V2R	60
Culter_alburnus	V1R	10
Culter_alburnus	TAAR	68
Gymnarchus_niloticus	OR	49
Gymnarchus_niloticus	V2R	12
Gymnarchus_niloticus	V1R	7
Gymnarchus_niloticus	TAAR	24
Lontra_canadensis	OR	774
Lontra_canadensis	V2R	0
Lontra_canadensis	V1R	7
Lontra_canadensis	TAAR	8
Spheniscus_magellanicus	OR	52
Spheniscus_magellanicus	V2R	0
Spheniscus_magellanicus	V1R	0
Spheniscus_magellanicus	TAAR	1
Spheniscus_humboldti	OR	57
Spheniscus_humboldti	V2R	0
Spheniscus_humboldti	V1R	0
Spheniscus_humboldti	TAAR	2
Spheniscus_demersus	OR	143
Spheniscus_demersus	V2R	0
Spheniscus_demersus	V1R	0
Spheniscus_demersus	TAAR	1
Pygoscelis_antarcticus	OR	109
Pygoscelis_antarcticus	V2R	0
Pygoscelis_antarcticus	V1R	0
Pygoscelis_antarcticus	TAAR	1
Eudyptes_sclateri	OR	47
Eudyptes_sclateri	V2R	0
Eudyptes_sclateri	V1R	0
Eudyptes_sclateri	TAAR	2
Megadyptes_antipodes_antipodes	OR	87
Megadyptes_antipodes_antipodes	V2R	0
Megadyptes_antipodes_antipodes	V1R	0
Megadyptes_antipodes_antipodes	TAAR	2
Eudyptula_minor	OR	117
Eudyptula_minor	V2R	0
Eudyptula_minor	V1R	0
Eudyptula_minor	TAAR	1
Eudyptes_schlegeli	OR	40
Eudyptes_schlegeli	V2R	0
Eudyptes_schlegeli	V1R	0
Eudyptes_schlegeli	TAAR	2
Eudyptes_moseleyi	OR	39
Eudyptes_moseleyi	V2R	0
Eudyptes_moseleyi	V1R	0
Eudyptes_moseleyi	TAAR	2
Eudyptes_chrysolophus	OR	117
Eudyptes_chrysolophus	V2R	0
Eudyptes_chrysolophus	V1R	0
Eudyptes_chrysolophus	TAAR	2
Eudyptes_robustus	OR	47
Eudyptes_robustus	V2R	0
Eudyptes_robustus	V1R	0
Eudyptes_robustus	TAAR	2
Eudyptes_pachyrhynchus	OR	44
Eudyptes_pachyrhynchus	V2R	0
Eudyptes_pachyrhynchus	V1R	0
Eudyptes_pachyrhynchus	TAAR	2
Eudyptes_chrysocome	OR	50
Eudyptes_chrysocome	V2R	0
Eudyptes_chrysocome	V1R	0
Eudyptes_chrysocome	TAAR	2
Aptenodytes_patagonicus	OR	76
Aptenodytes_patagonicus	V2R	0
Aptenodytes_patagonicus	V1R	0
Aptenodytes_patagonicus	TAAR	2
Pygoscelis_papua	OR	92
Pygoscelis_papua	V2R	0
Pygoscelis_papua	V1R	0
Pygoscelis_papua	TAAR	2
Rhombomys_opimus	OR	663
Rhombomys_opimus	V2R	10
Rhombomys_opimus	V1R	83
Rhombomys_opimus	TAAR	6
Poeciliopsis_turrubarensis	OR	84
Poeciliopsis_turrubarensis	V2R	21
Poeciliopsis_turrubarensis	V1R	6
Poeciliopsis_turrubarensis	TAAR	26
Poeciliopsis_retropinna	OR	114
Poeciliopsis_retropinna	V2R	42
Poeciliopsis_retropinna	V1R	6
Poeciliopsis_retropinna	TAAR	30
Bubo_bubo	OR	80
Bubo_bubo	V2R	0
Bubo_bubo	V1R	0
Bubo_bubo	TAAR	3
Buteo_japonicus	OR	49
Buteo_japonicus	V2R	0
Buteo_japonicus	V1R	0
Buteo_japonicus	TAAR	2
Otus_sunia	OR	58
Otus_sunia	V2R	0
Otus_sunia	V1R	0
Otus_sunia	TAAR	3
Protosalanx_chinensis	OR	108
Protosalanx_chinensis	V2R	14
Protosalanx_chinensis	V1R	9
Protosalanx_chinensis	TAAR	20
Poeciliopsis_occidentalis	OR	112
Poeciliopsis_occidentalis	V2R	21
Poeciliopsis_occidentalis	V1R	6
Poeciliopsis_occidentalis	TAAR	26
Limnodynastes_dumerilii	OR	1003
Limnodynastes_dumerilii	V2R	70
Limnodynastes_dumerilii	V1R	14
Limnodynastes_dumerilii	TAAR	6
Pterocles_orientalis	OR	68
Pterocles_orientalis	V2R	0
Pterocles_orientalis	V1R	0
Pterocles_orientalis	TAAR	0
Melanerpes_aurifrons	OR	55
Melanerpes_aurifrons	V2R	0
Melanerpes_aurifrons	V1R	0
Melanerpes_aurifrons	TAAR	1
Cynomys_gunnisoni	OR	1304
Cynomys_gunnisoni	V2R	5
Cynomys_gunnisoni	V1R	85
Cynomys_gunnisoni	TAAR	9
Clarias_macrocephalus	OR	206
Clarias_macrocephalus	V2R	84
Clarias_macrocephalus	V1R	23
Clarias_macrocephalus	TAAR	190
Gymnobelideus_leadbeateri	OR	940
Gymnobelideus_leadbeateri	V2R	21
Gymnobelideus_leadbeateri	V1R	59
Gymnobelideus_leadbeateri	TAAR	11
Aeorestes_cinereus	OR	349
Aeorestes_cinereus	V2R	0
Aeorestes_cinereus	V1R	0
Aeorestes_cinereus	TAAR	4
Mirounga_leonina	OR	350
Mirounga_leonina	V2R	0
Mirounga_leonina	V1R	2
Mirounga_leonina	TAAR	4
Dissostichus_mawsoni	OR	139
Dissostichus_mawsoni	V2R	9
Dissostichus_mawsoni	V1R	5
Dissostichus_mawsoni	TAAR	34
Fukomys_damarensis	OR	1312
Fukomys_damarensis	V2R	13
Fukomys_damarensis	V1R	33
Fukomys_damarensis	TAAR	10
Halichoerus_grypus	OR	479
Halichoerus_grypus	V2R	0
Halichoerus_grypus	V1R	3
Halichoerus_grypus	TAAR	4
Nisaetus_nipalensis	OR	53
Nisaetus_nipalensis	V2R	0
Nisaetus_nipalensis	V1R	0
Nisaetus_nipalensis	TAAR	2
Grus_monacha	OR	65
Grus_monacha	V2R	0
Grus_monacha	V1R	0
Grus_monacha	TAAR	3
Antigone_vipio	OR	71
Antigone_vipio	V2R	0
Antigone_vipio	V1R	0
Antigone_vipio	TAAR	3
Martes_zibellina	OR	989
Martes_zibellina	V2R	0
Martes_zibellina	V1R	9
Martes_zibellina	TAAR	9
Ptyas_mucosa	OR	568
Ptyas_mucosa	V2R	344
Ptyas_mucosa	V1R	2
Ptyas_mucosa	TAAR	4
Pantherophis_obsoletus	OR	526
Pantherophis_obsoletus	V2R	329
Pantherophis_obsoletus	V1R	2
Pantherophis_obsoletus	TAAR	4
Trematomus_loennbergii	OR	138
Trematomus_loennbergii	V2R	11
Trematomus_loennbergii	V1R	3
Trematomus_loennbergii	TAAR	49
Capreolus_pygargus	OR	979
Capreolus_pygargus	V2R	0
Capreolus_pygargus	V1R	29
Capreolus_pygargus	TAAR	10
Labeo_catla	OR	253
Labeo_catla	V2R	82
Labeo_catla	V1R	8
Labeo_catla	TAAR	89
Turdus_rufiventris	OR	20
Turdus_rufiventris	V2R	0
Turdus_rufiventris	V1R	0
Turdus_rufiventris	TAAR	2
Lama_glama_chaku	OR	670
Lama_glama_chaku	V2R	0
Lama_glama_chaku	V1R	24
Lama_glama_chaku	TAAR	10
Lama_guanicoe_cacsilensis	OR	712
Lama_guanicoe_cacsilensis	V2R	0
Lama_guanicoe_cacsilensis	V1R	24
Lama_guanicoe_cacsilensis	TAAR	9
Vicugna_vicugna_mensalis	OR	704
Vicugna_vicugna_mensalis	V2R	0
Vicugna_vicugna_mensalis	V1R	27
Vicugna_vicugna_mensalis	TAAR	9
Menidia_beryllina	OR	81
Menidia_beryllina	V2R	11
Menidia_beryllina	V1R	6
Menidia_beryllina	TAAR	32
Fulica_atra	OR	717
Fulica_atra	V2R	0
Fulica_atra	V1R	0
Fulica_atra	TAAR	1
Percina_caprodes	OR	272
Percina_caprodes	V2R	61
Percina_caprodes	V1R	6
Percina_caprodes	TAAR	90
Cygnus_atratus	OR	218
Cygnus_atratus	V2R	0
Cygnus_atratus	V1R	0
Cygnus_atratus	TAAR	3
Crypturellus_undulatus	OR	93
Crypturellus_undulatus	V2R	0
Crypturellus_undulatus	V1R	0
Crypturellus_undulatus	TAAR	3
Crypturellus_soui	OR	74
Crypturellus_soui	V2R	0
Crypturellus_soui	V1R	0
Crypturellus_soui	TAAR	3
Piaya_cayana	OR	37
Piaya_cayana	V2R	0
Piaya_cayana	V1R	0
Piaya_cayana	TAAR	1
Aegithalos_caudatus	OR	17
Aegithalos_caudatus	V2R	0
Aegithalos_caudatus	V1R	0
Aegithalos_caudatus	TAAR	1
Calyptomena_viridis	OR	20
Calyptomena_viridis	V2R	0
Calyptomena_viridis	V1R	0
Calyptomena_viridis	TAAR	1
Pitta_sordida	OR	21
Pitta_sordida	V2R	0
Pitta_sordida	V1R	0
Pitta_sordida	TAAR	1
Picathartes_gymnocephalus	OR	20
Picathartes_gymnocephalus	V2R	0
Picathartes_gymnocephalus	V1R	0
Picathartes_gymnocephalus	TAAR	1
Chloropsis_hardwickii	OR	20
Chloropsis_hardwickii	V2R	0
Chloropsis_hardwickii	V1R	0
Chloropsis_hardwickii	TAAR	1
Grus_americana	OR	82
Grus_americana	V2R	0
Grus_americana	V1R	0
Grus_americana	TAAR	3
Menura_novaehollandiae	OR	33
Menura_novaehollandiae	V2R	0
Menura_novaehollandiae	V1R	0
Menura_novaehollandiae	TAAR	1
Cochlearius_cochlearius	OR	121
Cochlearius_cochlearius	V2R	0
Cochlearius_cochlearius	V1R	0
Cochlearius_cochlearius	TAAR	1
Ardeotis_kori	OR	54
Ardeotis_kori	V2R	0
Ardeotis_kori	V1R	0
Ardeotis_kori	TAAR	2
Anhinga_anhinga	OR	30
Anhinga_anhinga	V2R	0
Anhinga_anhinga	V1R	0
Anhinga_anhinga	TAAR	1
Lophotis_ruficrista	OR	56
Lophotis_ruficrista	V2R	0
Lophotis_ruficrista	V1R	0
Lophotis_ruficrista	TAAR	2
Smithornis_capensis	OR	33
Smithornis_capensis	V2R	0
Smithornis_capensis	V1R	0
Smithornis_capensis	TAAR	1
Ptilorrhoa_leucosticta	OR	19
Ptilorrhoa_leucosticta	V2R	0
Ptilorrhoa_leucosticta	V1R	0
Ptilorrhoa_leucosticta	TAAR	2
Chunga_burmeisteri	OR	46
Chunga_burmeisteri	V2R	0
Chunga_burmeisteri	V1R	0
Chunga_burmeisteri	TAAR	2
Chaetorhynchus_papuensis	OR	28
Chaetorhynchus_papuensis	V2R	0
Chaetorhynchus_papuensis	V1R	0
Chaetorhynchus_papuensis	TAAR	1
Tachuris_rubrigastra	OR	27
Tachuris_rubrigastra	V2R	0
Tachuris_rubrigastra	V1R	0
Tachuris_rubrigastra	TAAR	1
Rhodinocichla_rosea	OR	21
Rhodinocichla_rosea	V2R	0
Rhodinocichla_rosea	V1R	0
Rhodinocichla_rosea	TAAR	1
Nyctibius_bracteatus	OR	77
Nyctibius_bracteatus	V2R	0
Nyctibius_bracteatus	V1R	0
Nyctibius_bracteatus	TAAR	1
Oceanites_oceanicus	OR	62
Oceanites_oceanicus	V2R	0
Oceanites_oceanicus	V1R	0
Oceanites_oceanicus	TAAR	1
Penelope_pileata	OR	36
Penelope_pileata	V2R	0
Penelope_pileata	V1R	0
Penelope_pileata	TAAR	3
Campylorhamphus_procurvoides	OR	21
Campylorhamphus_procurvoides	V2R	0
Campylorhamphus_procurvoides	V1R	0
Campylorhamphus_procurvoides	TAAR	1
Eubucco_bourcierii	OR	31
Eubucco_bourcierii	V2R	0
Eubucco_bourcierii	V1R	0
Eubucco_bourcierii	TAAR	1
Sakesphorus_luctuosus	OR	30
Sakesphorus_luctuosus	V2R	0
Sakesphorus_luctuosus	V1R	0
Sakesphorus_luctuosus	TAAR	1
Ciccaba_nigrolineata	OR	51
Ciccaba_nigrolineata	V2R	0
Ciccaba_nigrolineata	V1R	0
Ciccaba_nigrolineata	TAAR	4
Grallaria_varia	OR	26
Grallaria_varia	V2R	0
Grallaria_varia	V1R	0
Grallaria_varia	TAAR	1
Sclerurus_mexicanus	OR	22
Sclerurus_mexicanus	V2R	0
Sclerurus_mexicanus	V1R	0
Sclerurus_mexicanus	TAAR	1
Cephalopterus_ornatus	OR	26
Cephalopterus_ornatus	V2R	0
Cephalopterus_ornatus	V1R	0
Cephalopterus_ornatus	TAAR	2
Psilopogon_haemacephalus	OR	41
Psilopogon_haemacephalus	V2R	0
Psilopogon_haemacephalus	V1R	0
Psilopogon_haemacephalus	TAAR	1
Vireo_altiloquus	OR	23
Vireo_altiloquus	V2R	0
Vireo_altiloquus	V1R	0
Vireo_altiloquus	TAAR	1
Loxia_leucoptera	OR	17
Loxia_leucoptera	V2R	0
Loxia_leucoptera	V1R	0
Loxia_leucoptera	TAAR	1
Stercorarius_parasiticus	OR	77
Stercorarius_parasiticus	V2R	0
Stercorarius_parasiticus	V1R	0
Stercorarius_parasiticus	TAAR	2
Baryphthengus_martii	OR	40
Baryphthengus_martii	V2R	0
Baryphthengus_martii	V1R	0
Baryphthengus_martii	TAAR	3
Regulus_satrapa	OR	16
Regulus_satrapa	V2R	0
Regulus_satrapa	V1R	0
Regulus_satrapa	TAAR	1
Bucco_capensis	OR	24
Bucco_capensis	V2R	0
Bucco_capensis	V1R	0
Bucco_capensis	TAAR	1
Dicaeum_eximium	OR	17
Dicaeum_eximium	V2R	0
Dicaeum_eximium	V1R	0
Dicaeum_eximium	TAAR	1
Myiagra_hebetior	OR	25
Myiagra_hebetior	V2R	0
Myiagra_hebetior	V1R	0
Myiagra_hebetior	TAAR	1
Oceanodroma_tethys	OR	47
Oceanodroma_tethys	V2R	0
Oceanodroma_tethys	V1R	0
Oceanodroma_tethys	TAAR	2
Pachycephala_philippinensis	OR	26
Pachycephala_philippinensis	V2R	0
Pachycephala_philippinensis	V1R	0
Pachycephala_philippinensis	TAAR	1
Rhabdornis_inornatus	OR	22
Rhabdornis_inornatus	V2R	0
Rhabdornis_inornatus	V1R	0
Rhabdornis_inornatus	TAAR	1
Sterrhoptilus_dennistouni	OR	19
Sterrhoptilus_dennistouni	V2R	0
Sterrhoptilus_dennistouni	V1R	0
Sterrhoptilus_dennistouni	TAAR	1
Edolisoma_coerulescens	OR	31
Edolisoma_coerulescens	V2R	0
Edolisoma_coerulescens	V1R	0
Edolisoma_coerulescens	TAAR	1
Pachyramphus_minor	OR	25
Pachyramphus_minor	V2R	0
Pachyramphus_minor	V1R	0
Pachyramphus_minor	TAAR	1
Irena_cyanogastra	OR	17
Irena_cyanogastra	V2R	0
Irena_cyanogastra	V1R	0
Irena_cyanogastra	TAAR	1
Platysteira_castanea	OR	22
Platysteira_castanea	V2R	0
Platysteira_castanea	V1R	0
Platysteira_castanea	TAAR	1
Hylia_prasina	OR	16
Hylia_prasina	V2R	0
Hylia_prasina	V1R	0
Hylia_prasina	TAAR	1
Lanius_ludovicianus	OR	24
Lanius_ludovicianus	V2R	0
Lanius_ludovicianus	V1R	0
Lanius_ludovicianus	TAAR	1
Thryothorus_ludovicianus	OR	20
Thryothorus_ludovicianus	V2R	0
Thryothorus_ludovicianus	V1R	0
Thryothorus_ludovicianus	TAAR	1
Burhinus_bistriatus	OR	62
Burhinus_bistriatus	V2R	0
Burhinus_bistriatus	V1R	0
Burhinus_bistriatus	TAAR	3
Polioptila_caerulea	OR	19
Polioptila_caerulea	V2R	0
Polioptila_caerulea	V1R	0
Polioptila_caerulea	TAAR	1
Donacobius_atricapilla	OR	19
Donacobius_atricapilla	V2R	0
Donacobius_atricapilla	V1R	0
Donacobius_atricapilla	TAAR	1
Motacilla_alba	OR	20
Motacilla_alba	V2R	0
Motacilla_alba	V1R	0
Motacilla_alba	TAAR	1
Toxostoma_redivivum	OR	24
Toxostoma_redivivum	V2R	0
Toxostoma_redivivum	V1R	0
Toxostoma_redivivum	TAAR	2
Sinosuthora_webbiana	OR	20
Sinosuthora_webbiana	V2R	0
Sinosuthora_webbiana	V1R	0
Sinosuthora_webbiana	TAAR	1
Neopipo_cinnamomea	OR	22
Neopipo_cinnamomea	V2R	0
Neopipo_cinnamomea	V1R	0
Neopipo_cinnamomea	TAAR	2
Erythrocercus_mccallii	OR	15
Erythrocercus_mccallii	V2R	0
Erythrocercus_mccallii	V1R	0
Erythrocercus_mccallii	TAAR	1
Crotophaga_sulcirostris	OR	76
Crotophaga_sulcirostris	V2R	0
Crotophaga_sulcirostris	V1R	0
Crotophaga_sulcirostris	TAAR	1
Furnarius_figulus	OR	27
Furnarius_figulus	V2R	0
Furnarius_figulus	V1R	0
Furnarius_figulus	TAAR	1
Mionectes_macconnelli	OR	20
Mionectes_macconnelli	V2R	0
Mionectes_macconnelli	V1R	0
Mionectes_macconnelli	TAAR	2
Upupa_epops	OR	20
Upupa_epops	V2R	0
Upupa_epops	V1R	0
Upupa_epops	TAAR	1
Pterocles_burchelli	OR	29
Pterocles_burchelli	V2R	0
Pterocles_burchelli	V1R	0
Pterocles_burchelli	TAAR	0
Urocynchramus_pylzowi	OR	17
Urocynchramus_pylzowi	V2R	0
Urocynchramus_pylzowi	V1R	0
Urocynchramus_pylzowi	TAAR	1
Ptilonorhynchus_violaceus	OR	23
Ptilonorhynchus_violaceus	V2R	0
Ptilonorhynchus_violaceus	V1R	0
Ptilonorhynchus_violaceus	TAAR	2
Halcyon_senegalensis	OR	33
Halcyon_senegalensis	V2R	0
Halcyon_senegalensis	V1R	0
Halcyon_senegalensis	TAAR	3
Eolophus_roseicapilla	OR	36
Eolophus_roseicapilla	V2R	0
Eolophus_roseicapilla	V1R	0
Eolophus_roseicapilla	TAAR	1
Columbina_picui	OR	48
Columbina_picui	V2R	0
Columbina_picui	V1R	0
Columbina_picui	TAAR	1
Chroicocephalus_maculipennis	OR	81
Chroicocephalus_maculipennis	V2R	0
Chroicocephalus_maculipennis	V1R	0
Chroicocephalus_maculipennis	TAAR	3
Probosciger_aterrimus	OR	30
Probosciger_aterrimus	V2R	0
Probosciger_aterrimus	V1R	0
Probosciger_aterrimus	TAAR	0
Centropus_unirufus	OR	34
Centropus_unirufus	V2R	0
Centropus_unirufus	V1R	0
Centropus_unirufus	TAAR	1
Calcarius_ornatus	OR	18
Calcarius_ornatus	V2R	0
Calcarius_ornatus	V1R	0
Calcarius_ornatus	TAAR	1
Rhagologus_leucostigma	OR	31
Rhagologus_leucostigma	V2R	0
Rhagologus_leucostigma	V1R	0
Rhagologus_leucostigma	TAAR	1
Cnemophilus_loriae	OR	20
Cnemophilus_loriae	V2R	0
Cnemophilus_loriae	V1R	0
Cnemophilus_loriae	TAAR	1
Eulacestoma_nigropectus	OR	27
Eulacestoma_nigropectus	V2R	0
Eulacestoma_nigropectus	V1R	0
Eulacestoma_nigropectus	TAAR	1
Orthonyx_spaldingii	OR	20
Orthonyx_spaldingii	V2R	0
Orthonyx_spaldingii	V1R	0
Orthonyx_spaldingii	TAAR	1
Aleadryas_rufinucha	OR	20
Aleadryas_rufinucha	V2R	0
Aleadryas_rufinucha	V1R	0
Aleadryas_rufinucha	TAAR	2
Onychorhynchus_coronatus	OR	24
Onychorhynchus_coronatus	V2R	0
Onychorhynchus_coronatus	V1R	0
Onychorhynchus_coronatus	TAAR	1
Melanocharis_versteri	OR	21
Melanocharis_versteri	V2R	0
Melanocharis_versteri	V1R	0
Melanocharis_versteri	TAAR	2
Struthidea_cinerea	OR	26
Struthidea_cinerea	V2R	0
Struthidea_cinerea	V1R	0
Struthidea_cinerea	TAAR	1
Origma_solitaria	OR	23
Origma_solitaria	V2R	0
Origma_solitaria	V1R	0
Origma_solitaria	TAAR	2
Daphoenositta_chrysoptera	OR	21
Daphoenositta_chrysoptera	V2R	0
Daphoenositta_chrysoptera	V1R	0
Daphoenositta_chrysoptera	TAAR	1
Dasyornis_broadbenti	OR	21
Dasyornis_broadbenti	V2R	0
Dasyornis_broadbenti	V1R	0
Dasyornis_broadbenti	TAAR	2
Grantiella_picta	OR	21
Grantiella_picta	V2R	0
Grantiella_picta	V1R	0
Grantiella_picta	TAAR	2
Machaerirhynchus_nigripectus	OR	22
Machaerirhynchus_nigripectus	V2R	0
Machaerirhynchus_nigripectus	V1R	0
Machaerirhynchus_nigripectus	TAAR	1
Malurus_elegans	OR	19
Malurus_elegans	V2R	0
Malurus_elegans	V1R	0
Malurus_elegans	TAAR	1
Oreocharis_arfaki	OR	24
Oreocharis_arfaki	V2R	0
Oreocharis_arfaki	V1R	0
Oreocharis_arfaki	TAAR	1
Ifrita_kowaldi	OR	25
Ifrita_kowaldi	V2R	0
Ifrita_kowaldi	V1R	0
Ifrita_kowaldi	TAAR	1
Notiomystis_cincta	OR	13
Notiomystis_cincta	V2R	0
Notiomystis_cincta	V1R	0
Notiomystis_cincta	TAAR	1
Rhynochetos_jubatus	OR	40
Rhynochetos_jubatus	V2R	0
Rhynochetos_jubatus	V1R	0
Rhynochetos_jubatus	TAAR	2
Falcunculus_frontatus	OR	27
Falcunculus_frontatus	V2R	0
Falcunculus_frontatus	V1R	0
Falcunculus_frontatus	TAAR	1
Aegotheles_bennettii	OR	56
Aegotheles_bennettii	V2R	0
Aegotheles_bennettii	V1R	0
Aegotheles_bennettii	TAAR	1
Pedionomus_torquatus	OR	84
Pedionomus_torquatus	V2R	0
Pedionomus_torquatus	V1R	0
Pedionomus_torquatus	TAAR	3
Climacteris_rufus	OR	18
Climacteris_rufus	V2R	0
Climacteris_rufus	V1R	0
Climacteris_rufus	TAAR	2
Caloenas_nicobarica	OR	90
Caloenas_nicobarica	V2R	0
Caloenas_nicobarica	V1R	0
Caloenas_nicobarica	TAAR	1
Steatornis_caripensis	OR	66
Steatornis_caripensis	V2R	0
Steatornis_caripensis	V1R	0
Steatornis_caripensis	TAAR	2
Promerops_cafer	OR	21
Promerops_cafer	V2R	0
Promerops_cafer	V1R	0
Promerops_cafer	TAAR	1
Chionis_minor	OR	54
Chionis_minor	V2R	0
Chionis_minor	V1R	0
Chionis_minor	TAAR	3
Nothoprocta_pentlandii	OR	53
Nothoprocta_pentlandii	V2R	0
Nothoprocta_pentlandii	V1R	0
Nothoprocta_pentlandii	TAAR	3
Nothoprocta_ornata	OR	58
Nothoprocta_ornata	V2R	0
Nothoprocta_ornata	V1R	0
Nothoprocta_ornata	TAAR	3
Nothocercus_nigrocapillus	OR	76
Nothocercus_nigrocapillus	V2R	0
Nothocercus_nigrocapillus	V1R	0
Nothocercus_nigrocapillus	TAAR	3
Aphelocoma_coerulescens	OR	25
Aphelocoma_coerulescens	V2R	0
Aphelocoma_coerulescens	V1R	0
Aphelocoma_coerulescens	TAAR	1
Pheucticus_melanocephalus	OR	77
Pheucticus_melanocephalus	V2R	0
Pheucticus_melanocephalus	V1R	0
Pheucticus_melanocephalus	TAAR	1
Loxia_curvirostra	OR	21
Loxia_curvirostra	V2R	0
Loxia_curvirostra	V1R	0
Loxia_curvirostra	TAAR	1
Asarcornis_scutulata	OR	231
Asarcornis_scutulata	V2R	0
Asarcornis_scutulata	V1R	0
Asarcornis_scutulata	TAAR	3
Vidua_chalybeata	OR	27
Vidua_chalybeata	V2R	0
Vidua_chalybeata	V1R	0
Vidua_chalybeata	TAAR	1
Certhia_familiaris	OR	64
Certhia_familiaris	V2R	0
Certhia_familiaris	V1R	0
Certhia_familiaris	TAAR	2
Cercotrichas_coryphoeus	OR	33
Cercotrichas_coryphoeus	V2R	0
Cercotrichas_coryphoeus	V1R	0
Cercotrichas_coryphoeus	TAAR	2
Brachypodius_atriceps	OR	25
Brachypodius_atriceps	V2R	0
Brachypodius_atriceps	V1R	0
Brachypodius_atriceps	TAAR	1
Copsychus_sechellarum	OR	35
Copsychus_sechellarum	V2R	0
Copsychus_sechellarum	V1R	0
Copsychus_sechellarum	TAAR	1
Nesospiza_acunhae	OR	40
Nesospiza_acunhae	V2R	0
Nesospiza_acunhae	V1R	0
Nesospiza_acunhae	TAAR	1
Nothocercus_julius	OR	82
Nothocercus_julius	V2R	0
Nothocercus_julius	V1R	0
Nothocercus_julius	TAAR	3
Sapayoa_aenigma	OR	36
Sapayoa_aenigma	V2R	0
Sapayoa_aenigma	V1R	0
Sapayoa_aenigma	TAAR	1
Elachura_formosa	OR	15
Elachura_formosa	V2R	0
Elachura_formosa	V1R	0
Elachura_formosa	TAAR	1
Ibidorhyncha_struthersii	OR	74
Ibidorhyncha_struthersii	V2R	0
Ibidorhyncha_struthersii	V1R	0
Ibidorhyncha_struthersii	TAAR	3
Emberiza_fucata	OR	19
Emberiza_fucata	V2R	0
Emberiza_fucata	V1R	0
Emberiza_fucata	TAAR	1
Mohoua_ochrocephala	OR	27
Mohoua_ochrocephala	V2R	0
Mohoua_ochrocephala	V1R	0
Mohoua_ochrocephala	TAAR	1
Prunella_himalayana	OR	19
Prunella_himalayana	V2R	0
Prunella_himalayana	V1R	0
Prunella_himalayana	TAAR	1
Dromas_ardeola	OR	72
Dromas_ardeola	V2R	0
Dromas_ardeola	V1R	0
Dromas_ardeola	TAAR	3
Callaeas_wilsoni	OR	26
Callaeas_wilsoni	V2R	0
Callaeas_wilsoni	V1R	0
Callaeas_wilsoni	TAAR	1
Catharus_fuscescens	OR	14
Catharus_fuscescens	V2R	0
Catharus_fuscescens	V1R	0
Catharus_fuscescens	TAAR	2
Alaudala_cheleensis	OR	14
Alaudala_cheleensis	V2R	0
Alaudala_cheleensis	V1R	0
Alaudala_cheleensis	TAAR	1
Galbula_dea	OR	22
Galbula_dea	V2R	0
Galbula_dea	V1R	0
Galbula_dea	TAAR	2
Quiscalus_mexicanus	OR	18
Quiscalus_mexicanus	V2R	0
Quiscalus_mexicanus	V1R	0
Quiscalus_mexicanus	TAAR	1
Ramphastos_sulfuratus	OR	28
Ramphastos_sulfuratus	V2R	0
Ramphastos_sulfuratus	V1R	0
Ramphastos_sulfuratus	TAAR	0
Chloroceryle_aenea	OR	22
Chloroceryle_aenea	V2R	0
Chloroceryle_aenea	V1R	0
Chloroceryle_aenea	TAAR	3
Psophia_crepitans	OR	69
Psophia_crepitans	V2R	0
Psophia_crepitans	V1R	0
Psophia_crepitans	TAAR	2
Anseranas_semipalmata	OR	71
Anseranas_semipalmata	V2R	0
Anseranas_semipalmata	V1R	0
Anseranas_semipalmata	TAAR	3
Heliornis_fulica	OR	47
Heliornis_fulica	V2R	0
Heliornis_fulica	V1R	0
Heliornis_fulica	TAAR	2
Odontophorus_gujanensis	OR	25
Odontophorus_gujanensis	V2R	0
Odontophorus_gujanensis	V1R	0
Odontophorus_gujanensis	TAAR	2
Dicrurus_megarhynchus	OR	26
Dicrurus_megarhynchus	V2R	0
Dicrurus_megarhynchus	V1R	0
Dicrurus_megarhynchus	TAAR	1
Spizaetus_tyrannus	OR	57
Spizaetus_tyrannus	V2R	0
Spizaetus_tyrannus	V1R	0
Spizaetus_tyrannus	TAAR	2
Rhipidura_dahli	OR	27
Rhipidura_dahli	V2R	0
Rhipidura_dahli	V1R	0
Rhipidura_dahli	TAAR	1
Trogon_melanurus	OR	26
Trogon_melanurus	V2R	0
Trogon_melanurus	V1R	0
Trogon_melanurus	TAAR	3
Piprites_chloris	OR	24
Piprites_chloris	V2R	0
[truncated: 6,574 more rows]

## Sheet: Fig1b + S6,7,8,9 + Table S2
Figure 1b: Co-evolution of chemoreceptor gene repertoires in vertebrates
Table 1															Table 2
COLUMN	DESCRIPTION														COLUMN	DESCRIPTION
species	Name of the species														class	Species (sub)class. (actino = Actinopterygii ; mammalia = Mammalia ; amphibia = Amphibia ; aves_croco = Aves and Crocodilia ; turtle = Testudines ; lepido = Lepidosauria)
class	Species (sub)class														R2	pGLS R-squared value
order_ncbi	Species order according to NCBI														pvalue	pGLS p-value
genome_size	Size of the genome assembly in bp														slope	pGLS slope
busco_perc_complete_100	Percentage of BUSCO genes retrieved as complete														test	pGLS test [example : TAAR_OR = pgls(TAAR ~ OR)]
assembly_level	Assembly level														significant	Significant : p-value < 0.05 ; N.S : p-value >= 0.05
OR	Number of complete OR genes														Dataset	Dataset considered (BUSCO80, BUSCO90 or only chhromosome-scale assemblies)
TAAR	Number of complete TAAR genes
V1R	Number of complete V1R genes
V2R	Number of complete V2R genes
T1R	Number of complete T1R genes
T2R	Number of complete T2R genes
OLR	Number of complete OLR genes (OR + TAAR + V1R + V2R)
TR	Number of complete TR genes (T1R + T2R)
Table 1															Table 2
species	class	order_ncbi	genome_size	busco_perc_complete_100	assembly_level	OR	TAAR	V1R	V2R	T1R	T2R	OLR	TR		class	R2	pvalue	slope	test	significant	Dataset																			Dataset
Danio_rerio	Actinopterygii	Cypriniformes	1373454788	95.7066189624329	Chromosome	168	117	7	57	4	7	349	11		actino	0.41	2.2e-16	0.293833865777075	TAAR_OR	Significant	BUSCO80																			Chromosome
Maylandia_zebra	Actinopterygii	Cichliformes	957485269	98.4496124031008	Chromosome	198	36	6	73	7	1	313	8		amphibia	0.18	0.0624	0.00432659560271347	TAAR_OR	N.S	BUSCO80																			Chromosome
Lepisosteus_oculatus	Actinopterygii	Semionotiformes	945861706	92.0691711389386	Chromosome	184	49	9	37	5	3	279	8		mammalia	0.18	2.2e-16	0.00621395212665357	TAAR_OR	Significant	BUSCO80																			Chromosome
Cynoglossus_semilaevis	Actinopterygii	Pleuronectiformes	470182763	96.5712581991652	Chromosome	98	20	4	13	5	0	135	5		lepido	0.1	0.02	0.00219545964105882	TAAR_OR	Significant	BUSCO80																			Chromosome
Poecilia_reticulata	Actinopterygii	Cyprinodontiformes	731622281	95.855694692904	Chromosome	96	26	6	28	6	2	156	8		turtle	0.053	0.259	0.00233790811601782	TAAR_OR	N.S	BUSCO80																			Chromosome
Larimichthys_crocea	Actinopterygii	Acanthuriformes	657939568	98.1514609421586	Chromosome	175	34	6	57	12	4	272	16		aves_croco	0.011	0.0219	0.00621395212665357	TAAR_OR	Significant	BUSCO80																			Chromosome
Xiphophorus_couchianus	Actinopterygii	Cyprinodontiformes	688524871	98.2110912343471	Chromosome	114	33	6	51	6	1	204	7		actino	0.44	2.2e-16	0.274100899893384	V2R_OR	Significant	BUSCO80																			Chromosome
Nothobranchius_furzeri	Actinopterygii	Cyprinodontiformes	1242498532	95.4979129397734	Chromosome	92	43	5	71	6	1	211	7		amphibia	0.35	0.00645	0.410095005314475	V2R_OR	Significant	BUSCO80																			Chromosome
Kryptolebias_marmoratus	Actinopterygii	Cyprinodontiformes	680638340	97.4955277280859	Chromosome	111	74	6	57	6	2	248	8		mammalia	0.029	0.00066	0.0104424561374542	V2R_OR	Significant	BUSCO80																			Chromosome
Ictalurus_punctatus	Actinopterygii	Siluriformes	821751792	96.9886702444842	Chromosome	95	45	7	127	4	5	274	9		lepido	0.34	6.83e-06	0.317119208431855	V2R_OR	Significant	BUSCO80																			Chromosome
Oreochromis_niloticus	Actinopterygii	Cichliformes	1005664923	98.3005366726297	Chromosome	288	60	6	79	11	1	433	12		turtle	0.26	0.00748	0.00138485419795491	V2R_OR	Significant	BUSCO80																			Chromosome
Paralichthys_olivaceus	Actinopterygii	Pleuronectiformes	545775252	97.376267143709	Chromosome	60	11	5	12	4	2	88	6		actino	0.13	4.66e-15	0.13	V1R_OR	Significant	BUSCO80																			Chromosome
Oncorhynchus_kisutch	Actinopterygii	Salmoniformes	2375911594	98.5986881335719	Chromosome	106	44	7	44	6	13	201	19		amphibia	0.098	0.178	0.098	V1R_OR	N.S	BUSCO80																			Chromosome
Oryzias_latipes	Actinopterygii	Beloniformes	734040372	96.4818127608825	Chromosome	92	39	7	25	9	1	163	10		mammalia	0.1	6.51e-11	0.1	V1R_OR	Significant	BUSCO80																			Chromosome
Xiphophorus_maculatus	Actinopterygii	Cyprinodontiformes	704304519	98.3601669648181	Chromosome	132	48	6	51	6	1	237	7		lepido	0.045	0.132	0.045	V1R_OR	N.S	BUSCO80																			Chromosome
Salvelinus_sp_IW2-2015	Actinopterygii	Salmoniformes	2169536488	89.1771019677996	Chromosome	86	33	7	13	6	6	139	12		turtle	0.19	0.027	0.19	V1R_OR	Significant	BUSCO80																			Chromosome
Oryzias_melastigma	Actinopterygii	Beloniformes	778686656	97.4060822898032	Chromosome	99	30	8	30	7	1	167	8		aves_croco	2.5e-05	0.913	2.5e-05	V1R_OR	N.S	BUSCO80																			Chromosome
Amphiprion_percula	Actinopterygii	Perciformes	908955932	98.1216457960644	Chromosome	64	21	6	25	6	4	116	10		actino	0.3	2.2e-16	0.436828804826363	V2R_TAAR	Significant	BUSCO80
Xiphophorus_hellerii	Actinopterygii	Cyprinodontiformes	732889490	98.1812760882528	Chromosome	141	63	5	57	2	2	266	4		amphibia	0.082	0.221	19.6201020785919	V2R_TAAR	N.S	BUSCO80
Carassius_auratus	Actinopterygii	Cypriniformes	1820635051	98.3899821109123	Chromosome	253	132	14	72	14	11	471	25		mammalia	0.036	0.000174	0.669439328964515	V2R_TAAR	Significant	BUSCO80
Takifugu_flavidus	Actinopterygii	Tetraodontiformes	366286831	95.9153249850924	Chromosome	88	20	5	24	4	6	137	10		lepido	0.17	0.00223	36.416732603084	V2R_TAAR	Significant	BUSCO80
Oryzias_javanicus	Actinopterygii	Beloniformes	809679899	97.2868217054263	Chromosome	89	25	8	16	7	1	138	8		turtle	0.0062	0.703	0.0194645145204283	V2R_TAAR	N.S	BUSCO80
Lateolabrax_maculatus	Actinopterygii	Pempheriformes	519239411	73.345259391771	Chromosome	135	34	1	34	5	2	204	7		actino	0.11	1.58e-12	0.0236823688308143	V1R_TAAR	Significant	BUSCO80
Takifugu_bimaculatus	Actinopterygii	Tetraodontiformes	404311738	93.4406678592725	Chromosome	140	17	6	31	3	5	194	8		amphibia	0.3	0.0131	1.52315927644652	V1R_TAAR	Significant	BUSCO80
Collichthys_lucidus	Actinopterygii	Perciformes	877615421	95.9153249850924	Chromosome	263	52	8	47	18	7	370	25		mammalia	0.032	0.000349	0.832846911392739	V1R_TAAR	Significant	BUSCO80
Perca_flavescens	Actinopterygii	Perciformes	877439799	98.2409063804413	Chromosome	184	105	6	61	6	2	356	8		lepido	0.012	0.442	0.0681547071174382	V1R_TAAR	N.S	BUSCO80
Epinephelus_lanceolatus	Actinopterygii	Perciformes	1087399367	98.3899821109123	Chromosome	157	51	7	48	7	2	263	9		turtle	0.0069	0.687	0.0174111737756907	V1R_TAAR	N.S	BUSCO80
Oncorhynchus_nerka	Actinopterygii	Salmoniformes	1925195863	87.9546809779368	Chromosome	83	33	7	37	5	11	160	16		aves_croco	0.0028	0.254	0.00494471544138782	V1R_TAAR	N.S	BUSCO80
Reinhardtius_hippoglossoides	Actinopterygii	Pleuronectiformes	598525361	97.6147883124627	Chromosome	88	12	4	18	5	2	122	7		actino	0.098	1.16e-11	0.0267918635498069	V1R_V2R	Significant	BUSCO80
Epinephelus_moara	Actinopterygii	Perciformes	1030460988	97.8533094812165	Chromosome	146	54	6	63	6	2	269	8		amphibia	0.13	0.12	0.02103220838301	V1R_V2R	N.S	BUSCO80
Archocentrus_centrarchus	Actinopterygii	Cichliformes	932947025	98.0023852116875	Chromosome	264	88	6	67	8	1	425	9		mammalia	0.42	2.2e-16	1.03510609161914	V1R_V2R	Significant	BUSCO80
Kryptolebias_hermaphroditus	Actinopterygii	Cyprinodontiformes	683986837	97.4060822898032	Chromosome	116	88	6	62	7	2	272	9		lepido	0.0063	0.577	0.000565057968250605	V1R_V2R	N.S	BUSCO80
Coilia_nasus	Actinopterygii	Clupeiformes	812159898	83.5420393559928	Chromosome	167	44	5	23	5	5	239	10		turtle	0.18	0.0288	0.349964390098496	V1R_V2R	Significant	BUSCO80
Sander_lucioperca	Actinopterygii	Perciformes	901221791	98.6285032796661	Chromosome	250	74	6	51	6	2	381	8		actino	0.019	0.00331	0.093723422682949	T1R_T2R	Significant	BUSCO80
Triplophysa_tibetana	Actinopterygii	Cypriniformes	652930317	97.1973762671437	Chromosome	88	47	7	56	13	8	198	21		actino	0.18	2.2e-16	0.0143406499872178	OLR_TR	Significant	BUSCO80
Etheostoma_spectabile	Actinopterygii	Perciformes	854790067	92.8741800834824	Chromosome	116	25	6	15	3	1	162	4		amphibia	0.012	0.64	0.0188975765176333	OLR_TR	N.S	BUSCO80
Plectropomus_leopardus	Actinopterygii	Perciformes	895688574	92.9636255217651	Chromosome	88	22	7	14	4	4	131	8		mammalia	0.15	2.44e-15	0.00856553600919733	OLR_TR	Significant	BUSCO80
Pangasianodon_hypophthalmus	Actinopterygii	Siluriformes	758990195	96.4519976147883	Chromosome	131	91	8	60	5	7	290	12		lepido	0.024	0.275	0.00511887179190286	OLR_TR	N.S	BUSCO80
Notolabrus_celidotus	Actinopterygii	Labriformes	846760650	94.752534287418	Chromosome	116	48	6	29	5	4	199	9		turtle	0.15	0.0513	0.00353198279842434	OLR_TR	N.S	BUSCO80
Cyclopterus_lumpus	Actinopterygii	Perciformes	572902877	96.8097793679189	Chromosome	100	36	6	18	4	2	160	6		aves_croco	0.16	2.2e-16	0.00977170696540116	OLR_TR	Significant	BUSCO80
Hippoglossus_hippoglossus	Actinopterygii	Pleuronectiformes	596792676	97.793679189028	Chromosome	128	13	4	37	8	2	182	10		actino	0.33	2.2e-16	0.273321178210483	TAAR_OR	Significant	BUSCO90
Thamnaconus_septentrionalis	Actinopterygii	Tetraodontiformes	474309635	94.4543828264759	Chromosome	51	31	6	27	6	4	115	10		amphibia	0.34	0.037	0.00430456082085583	TAAR_OR	Significant	BUSCO90
Periophthalmus_magnuspinnatus	Actinopterygii	Gobiiformes	752621857	96.4818127608825	Chromosome	169	55	6	25	6	4	255	10		mammalia	0.16	1.15e-14	0.00594180728797022	TAAR_OR	Significant	BUSCO90
Perca_fluviatilis	Actinopterygii	Perciformes	951362726	97.376267143709	Chromosome	214	113	6	56	3	2	389	5		lepido	0.14	0.0134	0.00251003060535776	TAAR_OR	Significant	BUSCO90
Acipenser_ruthenus	Actinopterygii	Acipenseriformes	1830484458	95.8855098389982	Chromosome	207	17	17	55	13	15	296	28		turtle	0.067	0.21	0.0026714436846807	TAAR_OR	N.S	BUSCO90
Esox_lucius	Actinopterygii	Esociformes	918749000	97.9725700655933	Chromosome	176	66	5	19	2	5	266	7		aves_croco	0.00041	0.72	0.00594180728797022	TAAR_OR	N.S	BUSCO90
Fundulus_heteroclitus	Actinopterygii	Cyprinodontiformes	1203489213	97.5551580202743	Chromosome	166	79	6	64	10	2	315	12		actino	0.36	2.2e-16	0.248882363201228	V2R_OR	Significant	BUSCO90
Epinephelus_fuscoguttatus	Actinopterygii	Perciformes	1046995804	98.896839594514	Chromosome	207	81	6	68	8	5	362	13		amphibia	0.37	0.0264	0.408897880549328	V2R_OR	Significant	BUSCO90
Siniperca_knerii	Actinopterygii	Centrarchiformes	723564461	98.0023852116875	Chromosome	109	27	6	29	4	1	171	5		mammalia	0.022	0.00639	0.0093357183136004	V2R_OR	Significant	BUSCO90
Siniperca_scherzeri	Actinopterygii	Centrarchiformes	736162835	97.6147883124627	Chromosome	89	25	6	28	4	1	148	5		lepido	0.33	5.4e-05	0.301669570661326	V2R_OR	Significant	BUSCO90
Coreoperca_whiteheadi	Actinopterygii	Centrarchiformes	712451466	98.1514609421586	Chromosome	96	20	6	23	5	1	145	6		turtle	0.23	0.0154	0.00126293834496704	V2R_OR	Significant	BUSCO90
Ameiurus_melas	Actinopterygii	Siluriformes	868496679	96.7203339296363	Chromosome	121	82	6	64	5	4	273	9		actino	0.1	1.22e-09	0.1	V1R_OR	Significant	BUSCO90
Onychostoma_macrolepis	Actinopterygii	Cypriniformes	886569841	97.8234943351222	Chromosome	122	40	6	62	7	4	230	11		amphibia	0.12	0.254	0.12	V1R_OR	N.S	BUSCO90
Oncorhynchus_keta	Actinopterygii	Salmoniformes	1853087674	86.2552176505665	Chromosome	73	25	5	16	6	8	119	14		mammalia	0.062	3.12e-06	0.062	V1R_OR	Significant	BUSCO90
Poecilia_formosa	Actinopterygii	Cyprinodontiformes	745326098	96.7203339296363	Chromosome	165	50	6	57	10	1	278	11		lepido	0.03	0.264	0.03	V1R_OR	N.S	BUSCO90
Etheostoma_cragini	Actinopterygii	Perciformes	643094656	93.0232558139535	Chromosome	109	42	6	44	2	1	201	3		turtle	0.18	0.0356	0.18	V1R_OR	Significant	BUSCO90
Cromileptes_altivelis	Actinopterygii	Perciformes	1013370389	96.8395945140131	Chromosome	204	68	6	72	6	4	350	10		aves_croco	2.3e-05	0.932	2.3e-05	V1R_OR	N.S	BUSCO90
Oncorhynchus_mykiss	Actinopterygii	Salmoniformes	2341671972	98.5688729874776	Chromosome	106	48	7	48	6	16	209	22		actino	0.26	2.2e-16	0.386896854294062	V2R_TAAR	Significant	BUSCO90
Verasper_variegatus	Actinopterygii	Pleuronectiformes	545339360	98.0322003577817	Chromosome	97	11	5	20	5	2	133	7		amphibia	0.22	0.11	41.9629866378351	V2R_TAAR	N.S	BUSCO90
Anguilla_anguilla	Actinopterygii	Anguilliformes	979029243	97.0184853905784	Chromosome	462	77	25	107	7	4	671	11		mammalia	0.041	0.000153	0.739242124041815	V2R_TAAR	Significant	BUSCO90
Antennarius_maculatus	Actinopterygii	Lophiiformes	549949511	97.3166368515206	Chromosome	95	82	6	35	5	2	218	7		lepido	0.22	0.00142	39.9035997213134	V2R_TAAR	Significant	BUSCO90
Electrophorus_electricus	Actinopterygii	Gymnotiformes	589376265	97.9129397734049	Chromosome	124	115	6	89	4	1	334	5		turtle	0.02	0.5	0.0338571608530088	V2R_TAAR	N.S	BUSCO90
Oreochromis_aureus	Actinopterygii	Cichliformes	1005558595	98.479427549195	Chromosome	270	59	6	78	10	1	413	11		actino	0.087	2.34e-08	0.0212993480264749	V1R_TAAR	Significant	BUSCO90
Megalops_cyprinoides	Actinopterygii	Elopiformes	959258777	97.9725700655933	Chromosome	237	50	9	34	4	6	330	10		amphibia	0.28	0.0613	2.53242953958346	V1R_TAAR	N.S	BUSCO90
Amphilophus_citrinellus	Actinopterygii	Cichliformes	961230971	98.5688729874776	Chromosome	266	98	6	91	8	1	461	9		mammalia	0.031	0.00114	0.856691849194669	V1R_TAAR	Significant	BUSCO90
Gasterosteus_nipponicus	Actinopterygii	Perciformes	599537287	96.3923673225999	Chromosome	125	49	4	16	5	3	194	8		lepido	0.0059	0.624	0.0465406801966575	V1R_TAAR	N.S	BUSCO90
Sciaenops_ocellatus	Actinopterygii	Perciformes	684633790	94.066785927251	Chromosome	147	32	6	39	2	4	224	6		turtle	0.0085	0.661	0.0193819769959503	V1R_TAAR	N.S	BUSCO90
Nibea_albiflora	Actinopterygii	Perciformes	627578634	98.0322003577817	Chromosome	229	52	6	46	5	4	333	9		aves_croco	0.01	0.0711	0.0143475046139534	V1R_TAAR	N.S	BUSCO90
Sebastes_schlegelii	Actinopterygii	Perciformes	848024649	97.4358974358974	Chromosome	211	110	6	91	8	3	418	11		actino	0.076	1.91e-07	0.0253907362254647	V1R_V2R	Significant	BUSCO90
Silurus_meridionalis	Actinopterygii	Siluriformes	742579920	95.9451401311866	Chromosome	120	88	7	52	4	8	267	12		amphibia	0.44	0.0131	0.0322268280452232	V1R_V2R	Significant	BUSCO90
Anableps_anableps	Actinopterygii	Cyprinodontiformes	867632993	98.3601669648181	Chromosome	161	42	6	60	8	2	269	10		mammalia	0.46	2.2e-16	0.991277120849309	V1R_V2R	Significant	BUSCO90
Xenentodon_cancila	Actinopterygii	Beloniformes	736214936	97.8234943351222	Chromosome	104	67	6	24	4	0	201	4		lepido	0.0031	0.725	0.000395553047691392	V1R_V2R	N.S	BUSCO90
Nematolebias_whitei	Actinopterygii	Cyprinodontiformes	1218332341	92.546213476446	Chromosome	101	30	5	44	5	2	180	7		turtle	0.19	0.0296	0.355140323968188	V1R_V2R	Significant	BUSCO90
Pygocentrus_nattereri	Actinopterygii	Characiformes	1222067157	98.4197972570066	Chromosome	267	115	7	128	4	17	517	21		actino	0.01	0.049	0.0692140374931762	T1R_T2R	Significant	BUSCO90
Sebastes_umbrosus	Actinopterygii	Perciformes	800921631	97.5849731663685	Chromosome	147	73	6	93	7	3	319	10		actino	0.13	1.22e-11	0.0121824328404381	OLR_TR	Significant	BUSCO90
Pao_palembangensis	Actinopterygii	Tetraodontiformes	356041988	96.273106738223	Chromosome	47	12	4	10	4	1	73	5		amphibia	0.0057	0.807	0.0116959500012141	OLR_TR	N.S	BUSCO90
Triplophysa_dalaica	Actinopterygii	Cypriniformes	607923607	96.6010733452594	Chromosome	100	37	7	55	9	6	199	15		mammalia	0.13	7.44e-12	0.00782604397431796	OLR_TR	Significant	BUSCO90
Salvelinus_namaycush	Actinopterygii	Salmoniformes	2345513379	95.0506857483602	Chromosome	110	45	7	41	6	13	203	19		lepido	0.1	0.0371	0.010099235648023	OLR_TR	Significant	BUSCO90
Mugilogobius_chulae	Actinopterygii	Gobiiformes	1003362100	92.3076923076923	Chromosome	134	46	3	16	2	2	199	4		turtle	0.11	0.113	0.00233943329804238	OLR_TR	N.S	BUSCO90
Polydactylus_sextarius	Actinopterygii	Perciformes	564623279	96.4221824686941	Chromosome	234	40	6	41	10	4	321	14		aves_croco	0.15	1.83e-12	0.00949628100453289	OLR_TR	Significant	BUSCO90
Toxotes_chatareus	Actinopterygii	Perciformes	618729764	92.7251043530113	Chromosome	140	44	6	32	5	4	222	9		actino	0.32	2.2e-16	0.307169423431519	TAAR_OR	Significant	Chromosome
Platichthys_stellatus	Actinopterygii	Pleuronectiformes	609990026	97.1973762671437	Chromosome	112	14	6	30	8	4	162	12		mammalia	0.2	2.03e-07	0.00567923979269218	TAAR_OR	Significant	Chromosome
Polypterus_senegalus	Actinopterygii	Polypteriformes	3673863536	92.397137745975	Chromosome	618	445	49	163	6	11	1275	17		aves_croco	0.048	0.0474	0.000835067306635734	TAAR_OR	Significant	Chromosome
Xiphias_gladius	Actinopterygii	Istiophoriformes	691790571	98.0918306499702	Chromosome	80	17	6	22	3	3	125	6		actino	0.28	2.2e-16	0.216852949635015	V2R_OR	Significant	Chromosome
Istiophorus_platypterus	Actinopterygii	Istiophoriformes	614147335	95.9749552772809	Chromosome	96	11	4	13	1	2	124	3		mammalia	0.023	0.0915	0.0104859521827586	V2R_OR	N.S	Chromosome
Gasterosteus_aculeatus	Actinopterygii	Perciformes	471893560	96.7203339296363	Chromosome	125	53	6	23	10	3	207	13		actino	0.22	8.01e-13	0.22	V1R_OR	Significant	Chromosome
Hepsetus_odoe	Actinopterygii	Characiformes	862056194	96.2134764460346	Chromosome	120	73	6	16	4	8	215	12		mammalia	0.038	0.0278	0.038	V1R_OR	Significant	Chromosome
Alosa_alosa	Actinopterygii	Clupeiformes	854447983	92.6058437686345	Chromosome	110	25	7	25	5	4	167	9		actino	0.24	2.33e-14	0.344938577804198	V2R_TAAR	Significant	Chromosome
Amia_calva	Actinopterygii	Amiiformes	831019635	95.855694692904	Chromosome	219	28	15	29	5	3	291	8		mammalia	0.077	0.00161	1.55512486367874	V2R_TAAR	Significant	Chromosome
Aplochiton_taeniatus	Actinopterygii	Galaxiiformes	461946147	86.1955873583781	Chromosome	94	33	6	15	4	10	148	14		actino	0.15	8.33e-09	0.0269940055289972	V1R_TAAR	Significant	Chromosome
Melanotaenia_boesemani	Actinopterygii	Atheriniformes	865592505	98.6881335718545	Chromosome	120	41	6	39	5	2	206	7		mammalia	0.054	0.00855	1.97490168785456	V1R_TAAR	Significant	Chromosome
Polyodon_spathula	Actinopterygii	Acipenseriformes	1542066908	96.2432915921288	Chromosome	154	25	19	55	6	11	253	17		actino	0.14	1.85e-08	0.0387284332855775	V1R_V2R	Significant	Chromosome
Chelmon_rostratus	Actinopterygii	Chaetodontiformes	644208416	98.8372093023256	Chromosome	132	58	5	76	6	3	271	9		mammalia	0.53	2.2e-16	1.21090422702409	V1R_V2R	Significant	Chromosome
Toxotes_jaculatrix	Actinopterygii	Perciformes	621503431	98.6583184257603	Chromosome	198	52	7	61	6	4	318	10		actino	0.018	0.049	0.119522677992343	T1R_T2R	Significant	Chromosome
Heterotis_niloticus	Actinopterygii	Osteoglossiformes	670838590	97.6744186046512	Chromosome	86	26	18	10	3	9	140	12		actino	0.093	6.72e-06	0.010812360111954	OLR_TR	Significant	Chromosome
Oncorhynchus_tshawytscha	Actinopterygii	Salmoniformes	2294842546	98.2110912343471	Chromosome	94	50	7	40	6	13	191	19		mammalia	0.16	4.9e-06	0.00655278925651787	OLR_TR	Significant	Chromosome
Cheilinus_undulatus	Actinopterygii	Labriformes	1173455521	97.6147883124627	Chromosome	87	39	6	19	5	3	151	8		aves_croco	0.11	0.00252	0.00826512368201436	OLR_TR	Significant	Chromosome
Cyprinus_carpio	Actinopterygii	Cypriniformes	1680184848	97.8831246273107	Chromosome	206	95	8	64	15	8	373	23
Hippocampus_abdominalis	Actinopterygii	Syngnathiformes	444667964	96.0047704233751	Chromosome	24	10	5	6	3	2	45	5
Alosa_sapidissima	Actinopterygii	Clupeiformes	903564947	97.2570065593321	Chromosome	137	41	7	30	6	5	215	11
Anguilla_rostrata	Actinopterygii	Anguilliformes	975288912	96.3029218843172	Chromosome	284	49	14	74	2	3	421	5
Paracanthobrama_guichenoti	Actinopterygii	Cypriniformes	1087759805	97.3166368515206	Chromosome	150	55	7	68	2	3	280	5
Megalobrama_amblycephala	Actinopterygii	Cypriniformes	1109871993	97.8831246273107	Chromosome	251	101	7	66	7	3	425	10
Puntigrus_tetrazona	Actinopterygii	Cypriniformes	730818387	98.2707215265355	Chromosome	170	68	7	74	7	3	319	10
Channa_argus	Actinopterygii	Anabantiformes	623704440	96.6607036374478	Chromosome	224	141	6	75	4	1	446	5
Hemibagrus_wyckioides	Actinopterygii	Siluriformes	789799567	97.0184853905784	Chromosome	144	72	8	78	5	8	302	13
Beaufortia_kweichowensis	Actinopterygii	Cypriniformes	448565924	97.4358974358974	Chromosome	93	38	7	39	3	4	177	7
Megalops_atlanticus	Actinopterygii	Elopiformes	990029801	97.0483005366726	Chromosome	206	48	7	33	4	6	294	10
Solea_senegalensis	Actinopterygii	Pleuronectiformes	603518608	97.9129397734049	Chromosome	174	166	9	204	5	1	553	6
Rhinogobius_similis	Actinopterygii	Gobiiformes	890097861	94.9612403100775	Chromosome	133	26	6	24	6	1	189	7
Myxocyprinus_asiaticus	Actinopterygii	Cypriniformes	2581058468	98.8372093023256	Chromosome	105	39	6	39	7	7	189	14
Gambusia_affinis	Actinopterygii	Cyprinodontiformes	680149392	97.6446034585569	Chromosome	122	38	6	60	3	1	226	4
Phyllopteryx_taeniolatus	Actinopterygii	Syngnathiformes	668103038	96.6308884913536	Chromosome	12	18	2	5	3	1	37	4
Syngnathoides_biaculeatus	Actinopterygii	Syngnathiformes	636519225	95.7960644007156	Chromosome	39	27	5	8	3	2	79	5
Ctenopharyngodon_idella	Actinopterygii	Cypriniformes	893198495	97.7638640429338	Chromosome	207	99	7	65	8	3	378	11
Hypophthalmichthys_nobilis	Actinopterygii	Cypriniformes	857045951	86.5831842576029	Chromosome	15	3	2	0	0	0	20	0
Siniperca_chuatsi	Actinopterygii	Centrarchiformes	718804017	98.1216457960644	Chromosome	165	38	6	29	4	1	238	5
Lutjanus_erythropterus	Actinopterygii	Lutjaniformes	969885659	98.0322003577817	Chromosome	166	100	6	43	5	6	315	11
Scatophagus_argus	Actinopterygii	Perciformes	570802272	98.9564698867025	Chromosome	182	59	6	44	6	3	291	9
Siphamia_tubifer	Actinopterygii	Kurtiformes	1200845361	98.5390578413834	Chromosome	206	90	7	49	6	4	352	10
Channa_maculata	Actinopterygii	Anabantiformes	618823650	98.3601669648181	Chromosome	276	211	6	91	4	1	584	5
Pholidichthys_leucotaenia	Actinopterygii	Cichliformes	6032307556	98.1514609421586	Chromosome	185	67	6	33	7	3	291	10
Coregonus_clupeaformis	Actinopterygii	Salmoniformes	2753287357	98.3899821109123	Chromosome	122	35	7	24	7	9	188	16
Bostrychus_sinensis	Actinopterygii	Gobiiformes	885739387	96.4221824686941	Chromosome	306	307	6	23	6	3	642	9
Tautogolabrus_adspersus	Actinopterygii	Labriformes	723582185	98.1216457960644	Chromosome	84	42	6	34	6	4	166	10
Seriola_aureovittata	Actinopterygii	Carangiformes	647095223	98.0322003577817	Chromosome	166	40	6	38	4	3	250	7
Oncorhynchus_gorbuscha	Actinopterygii	Salmoniformes	2690266878	98.2409063804413	Chromosome	98	54	7	39	6	11	198	17
Micropterus_dolomieu	Actinopterygii	Centrarchiformes	829570727	96.4818127608825	Chromosome	146	46	6	40	3	1	238	4
Apeltes_quadracus	Actinopterygii	Perciformes	428916835	97.7340488968396	Chromosome	88	44	6	15	5	5	153	10
Acanthochromis_polyacanthus	Actinopterygii	Perciformes	956788425	98.0023852116875	Chromosome	87	38	4	32	7	5	161	12
Girardinichthys_multiradiatus	Actinopterygii	Cyprinodontiformes	1150020615	98.5688729874776	Chromosome	102	42	6	50	6	1	200	7
Proterorhinus_semilunaris	Actinopterygii	Gobiiformes	864621867	96.3029218843172	Chromosome	177	64	6	51	7	1	298	8
Gobio_gobio	Actinopterygii	Cypriniformes	1550158453	97.8533094812165	Chromosome	115	51	7	58	8	5	231	13
Leuciscus_idus	Actinopterygii	Cypriniformes	1104046756	97.8533094812165	Chromosome	150	85	7	27	6	3	269	9
Megaleporinus_macrocephalus	Actinopterygii	Characiformes	1282030338	97.4955277280859	Chromosome	312	96	8	136	4	13	552	17
Hypomesus_transpacificus	Actinopterygii	Osmeriformes	437273953	91.025641025641	Chromosome	123	25	9	29	4	6	186	10
Lampris_incognitus	Actinopterygii	Lampriformes	1367434603	97.0781156827668	Chromosome	37	9	2	8	2	1	56	3
Scophthalmus_maximus	Actinopterygii	Pleuronectiformes	538217135	98.479427549195	Chromosome	118	15	5	19	5	2	157	7
Micropterus_salmoides	Actinopterygii	Centrarchiformes	844893128	98.9862850327967	Chromosome	185	52	6	46	3	1	289	4
Mugil_cephalus	Actinopterygii	Mugiliformes	634866498	97.5253428741801	Chromosome	173	51	6	46	9	0	276	9
Hippoglossus_stenolepis	Actinopterygii	Pleuronectiformes	602147347	98.3899821109123	Chromosome	100	14	6	12	4	2	132	6
Amphiprion_ocellaris	Actinopterygii	Perciformes	863468154	97.8533094812165	Chromosome	67	32	6	30	7	6	135	13
Tachysurus_fulvidraco	Actinopterygii	Siluriformes	712033440	97.4060822898032	Chromosome	115	83	8	60	5	6	266	11
Ilyophis_sp_JC_2022_1	Actinopterygii	Anguilliformes	1469146666	96.7203339296363	Chromosome	665	109	22	112	12	5	908	17
Ilyophis_sp_1_JC-2022	Actinopterygii	Anguilliformes	1494882515	96.690518783542	Chromosome	724	128	22	210	10	5	1084	15
Ilyophis_sp_2_JC-2022	Actinopterygii	Anguilliformes	1469146666	96.7203339296363	Chromosome	665	109	22	112	12	5	908	17
Pangasianodon_gigas	Actinopterygii	Siluriformes	827231152	95.9749552772809	Chromosome	101	74	7	51	5	7	233	12
Hypophthalmichthys_molitrix	Actinopterygii	Cypriniformes	825236645	96.2134764460346	Chromosome	133	60	7	40	4	3	240	7
Vimba_vimba	Actinopterygii	Cypriniformes	1054310786	97.9129397734049	Chromosome	171	72	7	22	8	3	272	11
Squalius_cephalus	Actinopterygii	Cypriniformes	1039907101	97.376267143709	Chromosome	154	94	7	17	7	3	272	10
Abramis_brama	Actinopterygii	Cypriniformes	1067396354	98.062015503876	Chromosome	170	100	7	15	9	3	292	12
Albula_goreensis	Actinopterygii	Albuliformes	933663665	95.9749552772809	Chromosome	148	16	7	59	4	5	230	9
Pangasius_djambal	Actinopterygii	Siluriformes	844539323	94.5736434108527	Chromosome	110	55	8	60	5	7	233	12
Labeo_rohita	Actinopterygii	Cypriniformes	1126541939	97.9725700655933	Chromosome	203	74	8	53	7	4	338	11
Gobiocypris_rarus	Actinopterygii	Cypriniformes	1134099513	96.9290399522958	Chromosome	169	58	6	57	6	3	290	9
Scortum_barcoo	Actinopterygii	Centrarchiformes	657949666	98.1514609421586	Chromosome	132	38	6	12	5	4	188	9
Nibea_coibor	Actinopterygii	Perciformes	627628236	98.5688729874776	Chromosome	239	53	6	74	13	4	372	17
Ictalurus_furcatus	Actinopterygii	Siluriformes	825459183	96.1836612999404	Chromosome	106	50	6	70	4	5	232	9
Astyanax_mexicanus	Actinopterygii	Characiformes	1373169186	98.3303518187239	Chromosome	163	77	7	51	4	27	298	31
Aspiorhynchus_laticeps	Actinopterygii	Cypriniformes	1583238279	95.5575432319618	Chromosome	227	96	15	168	6	5	506	11
Zingel_zingel	Actinopterygii	Perciformes	919352573	98.3601669648181	Chromosome	122	32	6	44	7	1	204	8
Romanogobio_albipinnatus	Actinopterygii	Cypriniformes	1428567521	96.5712581991652	Chromosome	115	40	4	57	6	3	216	9
Cottus_gobio	Actinopterygii	Perciformes	645607472	98.479427549195	Chromosome	67	13	6	34	7	2	120	9
Cranoglanis_bouderius	Actinopterygii	Siluriformes	881346651	97.5551580202743	Chromosome	126	42	8	75	5	5	251	10
Gymnocephalus_cernua	Actinopterygii	Perciformes	904342373	97.8234943351222	Chromosome	146	53	6	61	6	2	266	8
Thymallus_thymallus	Actinopterygii	Salmoniformes	1760576121	98.1216457960644	Chromosome	69	24	7	22	7	10	122	17
Thaleichthys_pacificus	Actinopterygii	Osmeriformes	468775781	96.4818127608825	Chromosome	133	16	9	20	3	6	178	9
Leucaspius_delineatus	Actinopterygii	Cypriniformes	1153514525	96.8395945140131	Chromosome	161	99	7	38	5	3	305	8
Carassius_gibelio	Actinopterygii	Cypriniformes	1949148655	98.3899821109123	Chromosome	224	200	9	77	14	7	510	21
Brienomyrus_brachyistius	Actinopterygii	Osteoglossiformes	988106108	96.95885509839	Chromosome	194	50	8	32	3	2	284	5
Oryzias_curvinotus	Actinopterygii	Beloniformes	842020597	97.793679189028	Chromosome	104	28	8	24	10	1	164	11
Chaenocephalus_aceratus	Actinopterygii	Perciformes	1065596499	90.3398926654741	Chromosome	218	27	6	24	4	3	275	7
Clarias_gariepinus	Actinopterygii	Siluriformes	972641408	97.4657125819917	Chromosome	160	173	27	81	5	4	441	9
Perccottus_glenii	Actinopterygii	Gobiiformes	710295690	91.9797257006559	Chromosome	102	59	4	19	18	0	184	18
Scardinius_erythrophthalmus	Actinopterygii	Cypriniformes	1135838337	97.4358974358974	Chromosome	161	90	6	6	5	3	263	8
Chanodichthys_erythropterus	Actinopterygii	Cypriniformes	1085510300	98.479427549195	Chromosome	237	84	8	72	4	3	401	7
Astatotilapia_calliptera	Actinopterygii	Cichliformes	880445568	96.8992248062015	Chromosome	188	34	6	69	8	1	297	9
Anabas_testudineus	Actinopterygii	Anabantiformes	555658509	98.7477638640429	Chromosome	265	228	6	92	5	1	591	6
Mastacembelus_armatus	Actinopterygii	Synbranchiformes	591951591	98.0322003577817	Chromosome	459	158	4	77	4	3	698	7
Cottoperca_gobio	Actinopterygii	Perciformes	609391784	91.4728682170543	Chromosome	75	38	6	13	6	2	132	8
Parambassis_ranga	Actinopterygii	Perciformes	551029983	98.479427549195	Chromosome	177	98	6	43	5	2	324	7
Gouania_willdenowi	Actinopterygii	Blenniiformes	937169869	95.855694692904	Chromosome	59	107	5	15	5	7	186	12
Betta_splendens	Actinopterygii	Anabantiformes	441371523	98.1216457960644	Chromosome	166	137	5	59	4	1	367	5
Denticeps_clupeoides	Actinopterygii	Clupeiformes	567417970	96.3029218843172	Chromosome	94	32	6	44	3	13	176	16
Clupea_harengus	Actinopterygii	Clupeiformes	786308905	95.4979129397734	Chromosome	161	28	7	28	7	6	224	13
Erpetoichthys_calabaricus	Actinopterygii	Polypteriformes	3613551089	94.8717948717949	Chromosome	655	497	47	189	5	12	1388	17
Sparus_aurata	Actinopterygii	Spariformes	833595063	97.9725700655933	Chromosome	235	69	6	99	13	4	409	17
Echeneis_naucrates	Actinopterygii	Carangiformes	544229243	98.479427549195	Chromosome	134	51	6	38	5	1	229	6
Scleropages_formosus	Actinopterygii	Osteoglossiformes	784546363	96.9290399522958	Chromosome	176	45	15	54	3	20	290	23
Takifugu_rubripes	Actinopterygii	Tetraodontiformes	384126663	96.0345855694693	Chromosome	109	24	6	33	5	4	172	9
Salmo_trutta	Actinopterygii	Salmoniformes	2371880186	97.7042337507454	Chromosome	94	45	7	46	7	14	192	21
Syngnathus_acus	Actinopterygii	Syngnathiformes	324347687	96.2432915921288	Chromosome	35	16	7	7	2	2	65	4
Salarias_fasciatus	Actinopterygii	Blenniiformes	797490645	97.3166368515206	Chromosome	125	77	5	30	16	2	237	18
Sphaeramia_orbicularis	Actinopterygii	Kurtiformes	1342662642	97.793679189028	Chromosome	217	78	7	52	11	5	354	16
Myripristis_murdjan	Actinopterygii	Holocentriformes	835254674	98.4197972570066	Chromosome	120	75	6	45	3	4	246	7
Gadus_morhua	Actinopterygii	Gadiformes	669949713	94.1860465116279	Chromosome	162	30	5	76	3	4	273	7
Chanos_chanos	Actinopterygii	Gonorynchiformes	656912816	98.2707215265355	Chromosome	221	57	6	23	3	8	307	11
Thalassophryne_amazonica	Actinopterygii	Batrachoidiformes	2446592878	96.0942158616577	Chromosome	115	23	4	15	3	4	157	7
Neostethus_bicornis	Actinopterygii	Atheriniformes	778440790	96.7203339296363	Chromosome	74	24	6	28	6	7	132	13
Coregonus_sp_balchen	Actinopterygii	Salmoniformes	2068074305	93.8878950506857	Chromosome	91	27	7	17	6	8	142	14
Pseudochaenichthys_georgianus	Actinopterygii	Perciformes	1026101545	92.0393559928444	Chromosome	125	25	5	34	5	3	189	8
Danio_aesculapii	Actinopterygii	Cypriniformes	1381485597	95.7364341085271	Chromosome	158	87	7	49	2	8	301	10
Danio_kyathit	Actinopterygii	Cypriniformes	1708446541	96.0644007155635	Chromosome	160	119	7	49	3	8	335	11
Acanthopagrus_latus	Actinopterygii	Spariformes	685127588	99.1055456171735	Chromosome	205	60	6	119	10	5	390	15
Trachurus_trachurus	Actinopterygii	Carangiformes	801243942	98.1514609421586	Chromosome	247	61	6	27	5	3	341	8
Salmo_salar	Actinopterygii	Salmoniformes	2756584103	98.2707215265355	Chromosome	98	58	7	42	7	13	205	20
Taurulus_bubalis	Actinopterygii	Perciformes	615153901	98.2707215265355	Chromosome	105	23	7	34	6	3	169	9
Pholis_gunnellus	Actinopterygii	Perciformes	588696950	98.2110912343471	Chromosome	132	27	6	33	6	5	198	11
Thunnus_maccoyii	Actinopterygii	Scombriformes	782423977	99.2844364937388	Chromosome	167	40	6	33	8	1	246	9
Thunnus_albacares	Actinopterygii	Scombriformes	792117861	99.1055456171735	Chromosome	192	46	6	34	8	2	278	10
Telmatherina_bonti	Actinopterygii	Atheriniformes	986039709	97.7042337507454	Chromosome	90	27	9	23	5	3	149	8
Barbus_barbus	Actinopterygii	Cypriniformes	1584929904	98.5688729874776	Chromosome	127	46	10	72	10	6	255	16
Mchenga_conophoros	Actinopterygii	Cichliformes	73425564	0.596302921884317	Scaffold	3	0	0	0	0	0	3	0
Labeotropheus_fuelleborni	Actinopterygii	Cichliformes	70858381	0.417412045319022	Scaffold	5	0	0	0	0	0	5	0
Melanochromis_auratus	Actinopterygii	Cichliformes	68238634	0.447227191413238	Scaffold	4	1	0	0	0	0	5	0
Rhamphochromis_esox	Actinopterygii	Cichliformes	71295074	0.566487775790101	Scaffold	4	1	0	0	0	0	5	0
Tetraodon_nigroviridis	Actinopterygii	Tetraodontiformes	342403326	88.9087656529517	Scaffold	51	23	4	9	5	6	87	11
Pundamilia_nyererei	Actinopterygii	Cichliformes	830133247	96.3327370304115	Scaffold	101	21	6	47	7	1	175	8
Neolamprologus_brichardi	Actinopterygii	Cichliformes	847893845	91.9499105545617	Scaffold	79	15	6	36	4	1	136	5
Sebastes_nigrocinctus	Actinopterygii	Perciformes	746044620	78.2647584973166	Scaffold	74	22	6	12	2	3	114	5
Anoplopoma_fimbria	Actinopterygii	Perciformes	784187114	90.2206320810972	Scaffold	102	15	6	13	2	3	136	5
Stegastes_partitus	Actinopterygii	Perciformes	800491834	96.8097793679189	Scaffold	63	14	5	14	3	4	96	7
Pampus_argenteus	Actinopterygii	Scombriformes	350448509	12.0453190220632	Scaffold	7	4	4	1	0	0	16	0
Notothenia_coriiceps	Actinopterygii	Perciformes	636595335	65.9511031604055	Scaffold	33	1	6	7	1	3	47	4
Cyprinodon_nevadensis_pectoralis	Actinopterygii	Cyprinodontiformes	1011849000	75.283243887895	Scaffold	39	21	3	15	1	1	78	2
Periophthalmodon_schlosseri	Actinopterygii	Gobiiformes	679761122	82.2898032200358	Scaffold	108	20	5	11	3	3	144	6
Scartelaos_histophorus	Actinopterygii	Gobiiformes	695008792	73.9713774597496	Scaffold	90	26	5	9	2	3	130	5
Pseudopleuronectes_yokohamae	Actinopterygii	Pleuronectiformes	547831023	35.5992844364937	Contig	19	3	6	1	1	3	29	4
Boleophthalmus_pectinirostris	Actinopterygii	Gobiiformes	955735039	95.855694692904	Scaffold	160	42	5	17	6	3	224	9
Austrofundulus_limnaeus	Actinopterygii	Cyprinodontiformes	866963281	89.2069171138939	Scaffold	98	28	5	38	5	2	169	7
Poecilia_latipinna	Actinopterygii	Cyprinodontiformes	815144743	95.8258795468098	Scaffold	123	41	6	36	8	1	206	9
Poecilia_mexicana	Actinopterygii	Cyprinodontiformes	801711499	95.855694692904	Scaffold	123	39	7	34	9	1	203	10
Cottus_rhenanus	Actinopterygii	Perciformes	563609416	54.144305307096	Scaffold	19	4	4	1	1	1	28	2
Sinocyclocheilus_anshuiensis	Actinopterygii	Cypriniformes	1632701648	97.4657125819917	Scaffold	123	35	8	53	9	6	219	15
Sinocyclocheilus_rhinocerous	Actinopterygii	Cypriniformes	1655769822	97.3166368515206	Scaffold	123	34	6	52	11	6	215	17
Sinocyclocheilus_grahami	Actinopterygii	Cypriniformes	1750271176	94.4245676803816	Scaffold	128	41	8	60	7	6	237	13
Miichthys_miiuy	Actinopterygii	Eupercaria	619300777	87.5968992248062	Scaffold	113	22	6	36	9	5	177	14
Lates_calcarifer	Actinopterygii	Perciformes	673797687	98.6881335718545	Chromosome	274	100	6	69	4	2	449	6
Mola_mola	Actinopterygii	Tetraodontiformes	639451992	97.5253428741801	Scaffold	20	10	2	3	4	2	35	6
Hippocampus_comes	Actinopterygii	Syngnathiformes	492114877	95.7960644007156	Scaffold	28	9	6	7	3	2	50	5
Monopterus_albus	Actinopterygii	Synbranchiformes	684127526	96.95885509839	Scaffold	178	92	3	21	2	1	294	3
Maccullochella_peelii	Actinopterygii	Centrarchiformes	633241041	92.2480620155039	Scaffold	58	13	6	7	2	1	84	3
Seriola_quinqueradiata	Actinopterygii	Carangiformes	639269536	97.5253428741801	Scaffold	163	39	5	38	2	2	245	4
Seriola_dumerili	Actinopterygii	Carangiformes	677669644	98.8670244484198	Scaffold	164	41	6	36	5	4	247	9
Micropterus_floridanus	Actinopterygii	Centrarchiformes	1001521525	69.1115086463924	Contig	170	51	6	37	3	1	264	4
Seriola_lalandi_dorsalis	Actinopterygii	Carangiformes	732493304	97.2271914132379	Scaffold	137	28	6	24	3	2	195	5
Symphodus_melops	Actinopterygii	Labriformes	614569099	93.4406678592725	Contig	99	62	6	29	5	5	196	10
Paramormyrops_kingsleyae	Actinopterygii	Osteoglossiformes	799421083	96.541443053071	Scaffold	65	13	7	11	3	2	96	5
Coryphaenoides_rupestris	Actinopterygii	Gadiformes	838180449	89.0280262373286	Scaffold	97	10	9	20	2	10	136	12
Pagrus_major	Actinopterygii	Spariformes	875465402	45.4680977936792	Scaffold	35	7	4	6	0	4	52	4
Seriola_rivoliana	Actinopterygii	Carangiformes	666141578	96.8395945140131	Scaffold	165	60	6	37	5	3	268	8
Seriola_lalandi	Actinopterygii	Carangiformes	766364468	89.8628503279666	Scaffold	89	26	6	18	1	2	139	3
Thunnus_thynnus	Actinopterygii	Scombriformes	648208697	36.4042933810376	Scaffold	31	9	4	1	2	1	45	3
Hucho_hucho	Actinopterygii	Salmoniformes	2487549814	90.1013714967203	Scaffold	78	39	7	17	6	11	141	17
Ageneiosus_marmoratus	Actinopterygii	Siluriformes	1030000983	68.9624329159213	Scaffold	81	22	4	18	3	3	125	6
Oplegnathus_fasciatus	Actinopterygii	Centrarchiformes	766301214	97.6147883124627	Scaffold	119	36	6	26	3	3	187	6
Oxygymnocypris_stewartii	Actinopterygii	Cypriniformes	1849224471	96.7501490757305	Scaffold	145	67	17	48	9	4	277	13
Anguilla_japonica	Actinopterygii	Anguilliformes	966917315	93.2915921288014	Scaffold	277	54	15	48	6	4	394	10
Sardina_pilchardus	Actinopterygii	Clupeiformes	641491539	65.9511031604055	Scaffold	108	18	6	10	6	5	142	11
Anabarilius_grahami	Actinopterygii	Cypriniformes	991887266	97.5849731663685	Scaffold	144	46	8	62	6	3	260	9
Clarias_batrachus	Actinopterygii	Siluriformes	821750104	90.2802623732856	Scaffold	151	145	20	68	4	4	384	8
Cirrhinus_molitorella	Actinopterygii	Cypriniformes	920272578	32.6774001192606	Scaffold	132	34	4	31	2	4	201	6
Poropuntius_huangchuchieni	Actinopterygii	Cypriniformes	760177161	36.0166964818128	Scaffold	95	24	2	25	0	2	146	2
Pseudoliparis_sp_Yap_Trench	Actinopterygii	Perciformes	840640641	91.9200954084675	Scaffold	56	16	8	35	2	1	115	3
Anarrhichthys_ocellatus	Actinopterygii	Perciformes	612774492	92.9338103756708	Scaffold	59	16	6	8	2	2	89	4
Morone_saxatilis	Actinopterygii	Perciformes	598109547	88.9385807990459	Scaffold	52	8	5	11	2	3	76	5
Planiliza_haematocheilus	Actinopterygii	Mugiliformes	747342729	97.1377459749553	Contig	240	112	6	56	7	2	414	9
Macquaria_australasica	Actinopterygii	Centrarchiformes	675976139	97.2271914132379	Scaffold	114	32	6	45	5	3	197	8
Bagarius_yarrelli	Actinopterygii	Siluriformes	570806968	95.1103160405486	Scaffold	58	12	6	37	3	4	113	7
Triplophysa_siluroides	Actinopterygii	Cypriniformes	583428323	96.3327370304115	Scaffold	76	20	7	39	4	4	142	8
Liparis_tanakae	Actinopterygii	Perciformes	498979456	78.9803220035778	Scaffold	48	30	7	18	4	3	103	7
Pachypanchax_playfairii	Actinopterygii	Cyprinodontiformes	669774067	97.5551580202743	Scaffold	94	45	6	74	7	2	219	9
Callopanchax_toddi	Actinopterygii	Cyprinodontiformes	853385936	96.95885509839	Scaffold	156	88	6	103	6	2	353	8
Aphyosemion_australe	Actinopterygii	Cyprinodontiformes	868348903	97.0483005366726	Scaffold	155	77	6	113	6	2	351	8
Nothobranchius_kuhntae	Actinopterygii	Cyprinodontiformes	1122656415	95.8855098389982	Scaffold	124	51	6	82	6	1	263	7
Neogobius_melanostomus	Actinopterygii	Gobiiformes	1003738541	94.5736434108527	Contig	118	36	5	30	7	0	189	7
Danionella_translucida	Actinopterygii	Cypriniformes	735303417	92.1884317233154	Scaffold	83	19	6	27	3	4	135	7
Thalassoma_bifasciatum	Actinopterygii	Labriformes	1095910316	96.541443053071	Scaffold	142	40	6	21	4	5	209	9
Oreochromis_spilurus	Actinopterygii	Cichliformes	764974731	68.9326177698271	Contig	81	27	6	20	5	1	134	6
Macquaria_ambigua	Actinopterygii	Centrarchiformes	661429323	95.7364341085271	Scaffold	103	39	6	37	4	2	185	6
Oryzias_sinensis	Actinopterygii	Beloniformes	813986518	87.0304114490161	Scaffold	57	15	4	9	5	1	85	6
Datnioides_undecimradiatus	Actinopterygii	Lobotiformes	595034438	98.3899821109123	Scaffold	118	23	6	37	4	2	184	6
Carassius_auratus_red_var	Actinopterygii	Cypriniformes	1436409119	97.0184853905784	Scaffold	174	107	9	56	8	7	346	15
Ompok_bimaculatus	Actinopterygii	Siluriformes	718108919	86.5831842576029	Scaffold	166	111	8	60	5	6	345	11
Sander_vitreus	Actinopterygii	Perciformes	782907723	39.0280262373286	Contig	89	24	6	23	2	1	142	3
Lophius_piscatorius	Actinopterygii	Lophiiformes	747363853	91.0852713178295	Contig	29	7	6	8	1	2	50	3
Gambusia_holbrooki	Actinopterygii	Cyprinodontiformes	764985754	88.0739415623136	Scaffold	113	34	6	21	6	1	174	7
Chionodraco_myersi	Actinopterygii	Perciformes	1120102150	79.3381037567084	Scaffold	178	46	6	41	5	3	271	8
Chionodraco_hamatus	Actinopterygii	Perciformes	829466164	55.0089445438283	Scaffold	25	3	6	3	1	2	37	3
Culter_alburnus	Actinopterygii	Cypriniformes	1017706352	97.0781156827668	Scaffold	182	68	10	60	5	3	320	8
Gymnarchus_niloticus	Actinopterygii	Osteoglossiformes	653962364	84.257602862254	Scaffold	49	24	7	12	3	2	92	5
Syngnathus_floridae	Actinopterygii	Syngnathiformes	367727558	71.4370900417412	Scaffold	18	8	6	4	3	2	36	5
Poeciliopsis_turrubarensis	Actinopterygii	Cyprinodontiformes	596996646	96.3923673225999	Scaffold	84	26	6	21	9	2	137	11
Poeciliopsis_retropinna	Actinopterygii	Cyprinodontiformes	621858691	97.7638640429338	Scaffold	114	30	6	42	6	2	192	8
Protosalanx_chinensis	Actinopterygii	Osmeriformes	466693640	95.6469886702445	Scaffold	108	20	9	14	3	2	151	5
Poeciliopsis_occidentalis	Actinopterygii	Cyprinodontiformes	724239826	95.2593917710197	Scaffold	112	26	6	21	7	1	165	8
Clarias_macrocephalus	Actinopterygii	Siluriformes	883399353	88.6404293381038	Scaffold	206	190	23	84	5	4	503	9
Lythrypnus_dalli	Actinopterygii	Gobiiformes	830691505	35.7483601669648	Scaffold	57	16	4	4	1	1	81	2
Mormyrus_iriodes	Actinopterygii	Osteoglossiformes	756950169	77.8175313059034	Scaffold	44	6	7	9	1	4	66	5
Dissostichus_mawsoni	Actinopterygii	Perciformes	926363279	95.438282647585	Scaffold	139	34	5	9	2	4	187	6
Trematomus_loennbergii	Actinopterygii	Perciformes	1210523816	93.91771019678	Scaffold	138	49	3	11	3	3	201	6
Labeo_catla	Actinopterygii	Cypriniformes	1019782285	96.273106738223	Scaffold	253	89	8	82	9	4	432	13
Acipenser_oxyrinchus_oxyrinchus	Actinopterygii	Acipenseriformes	991502287	6.82766845557543	Contig	21	6	5	4	0	5	36	5
Menidia_beryllina	Actinopterygii	Atheriniformes	564723020	81.8127608825283	Scaffold	81	32	6	11	3	3	130	6
Percina_caprodes	Actinopterygii	Perciformes	1011959657	97.7340488968396	Scaffold	272	90	6	61	4	1	429	5
Labeo_gonius	Actinopterygii	Cypriniformes	738294552	24.4782349433512	Scaffold	104	27	3	14	0	2	148	2
Clarias_magur	Actinopterygii	Siluriformes	941297321	95.9451401311866	Scaffold	198	182	23	96	5	5	499	10
Eleutheronema_tetradactylum	Actinopterygii	Perciformes	610497648	83.4525939177102	Scaffold	110	18	8	26	5	2	162	7
Oryzias_celebensis	Actinopterygii	Beloniformes	688104639	97.6147883124627	Scaffold	88	27	10	25	6	1	150	7
Silurus_glanis	Actinopterygii	Siluriformes	793358859	85.36076326774	Scaffold	87	42	7	41	5	6	177	11
Lucifuga_dentata	Actinopterygii	Ophidiiformes	630651555	91.5921288014311	Scaffold	68	26	5	29	2	2	128	4
Odontesthes_bonariensis	Actinopterygii	Atheriniformes	870329685	82.051282051282	Scaffold	77	13	6	12	6	0	108	6
Oreochromis_tanganicae	Actinopterygii	Cichliformes	743038855	79.2486583184258	Scaffold	149	29	6	25	3	1	209	4
Cyprichromis_pavo	Actinopterygii	Cichliformes	684650755	70.989862850328	Scaffold	58	10	4	21	2	1	93	3
Hemibates_koningsi	Actinopterygii	Cichliformes	725816905	73.1365533691115	Scaffold	62	16	6	29	3	1	113	4
Lamprologus_callipterus	Actinopterygii	Cichliformes	705074517	73.7924865831843	Scaffold	75	16	6	26	3	1	123	4
Limnochromis_abeelei	Actinopterygii	Cichliformes	694208540	74.8360166964818	Scaffold	78	13	6	19	2	1	116	3
Altolamprologus_calvus	Actinopterygii	Cichliformes	703299116	70.6917113893858	Scaffold	65	13	6	25	5	0	109	5
Pseudosimochromis_curvifrons	Actinopterygii	Cichliformes	705940351	73.0172927847347	Scaffold	101	17	6	24	6	1	148	7
Cyprichromis_zonatus	Actinopterygii	Cichliformes	696218319	75.8199165175909	Scaffold	62	12	6	21	3	1	101	4
Lamprologus_ocellatus	Actinopterygii	Cichliformes	683075113	66.845557543232	Scaffold	73	15	6	29	2	1	123	3
Gnathochromis_pfefferi	Actinopterygii	Cichliformes	684035700	73.9415623136553	Scaffold	80	13	5	27	4	1	125	5
Petrochromis_sp_orthognathus_ikola_AB-2019	Actinopterygii	Cichliformes	681483515	71.1687537268933	Scaffold	81	14	6	19	4	1	120	5
Neolamprologus_devosi	Actinopterygii	Cichliformes	710808205	73.0172927847347	Scaffold	58	15	6	26	1	1	105	2
Pseudosimochromis_marginatus	Actinopterygii	Cichliformes	706278120	77.3703041144902	Scaffold	87	19	6	28	3	1	140	4
Benitochromis_conjunctus	Actinopterygii	Cichliformes	665781484	76.1180679785331	Scaffold	91	21	5	12	3	1	129	4
Apistogramma_diplotaenia	Actinopterygii	Cichliformes	627074439	80.4114490161002	Scaffold	86	23	3	16	4	1	128	5
Julidochromis_sp_unterfels_AB-2019	Actinopterygii	Cichliformes	718430107	73.9713774597496	Scaffold	63	12	6	27	2	1	108	3
Tropheus_sp_black	Actinopterygii	Cichliformes	712498882	76.5354800238521	Scaffold	84	18	6	26	5	1	134	6
Chaenogobius_annularis	Actinopterygii	Gobiiformes	747409675	92.3673225998807	Scaffold	72	14	6	9	2	2	101	4
Chalinochromis_brichardi	Actinopterygii	Cichliformes	695644622	70.5128205128205	Scaffold	63	15	6	21	3	1	105	4
Xenotilapia_sima	Actinopterygii	Cichliformes	695915575	70.5426356589147	Scaffold	78	12	6	28	4	1	124	5
Lepidiolamprologus_elongatus	Actinopterygii	Cichliformes	686380566	68.4257602862254	Scaffold	59	12	4	24	1	1	99	2
Neolamprologus_fasciatus	Actinopterygii	Cichliformes	707392205	71.3476446034586	Scaffold	73	13	6	28	3	1	120	4
Variabilichromis_moorii	Actinopterygii	Cichliformes	716053702	75.134168157424	Scaffold	79	13	5	25	2	1	122	3
Aulonocranus_dewindti	Actinopterygii	Cichliformes	678090864	69.9761478831246	Scaffold	77	11	5	23	3	1	116	4
Neolamprologus_hecqui	Actinopterygii	Cichliformes	715079083	72.7489564698867	Scaffold	69	12	6	28	4	1	115	5
Neolamprologus_nigriventris	Actinopterygii	Cichliformes	714664917	72.6893261776983	Scaffold	68	13	6	25	4	1	112	5
Tilapia_brevimanus	Actinopterygii	Cichliformes	746799404	81.484794275492	Scaffold	120	26	6	24	5	1	176	6
Neolamprologus_sexfasciatus	Actinopterygii	Cichliformes	688849680	68.5450208706023	Scaffold	69	11	6	20	2	1	106	3
Neolamprologus_modestus	Actinopterygii	Cichliformes	710568538	72.5402504472272	Scaffold	66	16	6	26	2	1	114	3
Xenotilapia_nasus	Actinopterygii	Cichliformes	701096423	72.3315444245677	Scaffold	70	12	5	31	2	1	118	3
Neolamprologus_obscurus	Actinopterygii	Cichliformes	686328513	69.886702444842	Scaffold	65	14	5	22	2	1	106	3
Lepidiolamprologus_kendalli	Actinopterygii	Cichliformes	712814048	72.7489564698867	Scaffold	67	12	6	26	4	1	111	5
Telmatochromis_temporalis	Actinopterygii	Cichliformes	683388748	70.5724508050089	Scaffold	63	10	6	23	3	1	102	4
Benthochromis_melanoides	Actinopterygii	Cichliformes	691444567	73.2856290995826	Scaffold	65	16	5	21	4	1	107	5
Bathybates_graueri	Actinopterygii	Cichliformes	707439858	68.3363148479428	Scaffold	74	16	5	23	3	1	118	4
Benthochromis_horii	Actinopterygii	Cichliformes	691640671	73.8819320214669	Scaffold	72	12	6	17	2	1	107	3
Neolamprologus_sp_kombe_AB-2019	Actinopterygii	Cichliformes	677961402	69.886702444842	Scaffold	58	13	6	20	2	1	97	3
Bathybates_leo	Actinopterygii	Cichliformes	683123695	62.7310673822302	Scaffold	64	13	6	22	1	1	105	2
Julidochromis_sp_kombe_AB-2019	Actinopterygii	Cichliformes	683487422	68.366129994037	Scaffold	50	13	6	25	1	1	94	2
Neolamprologus_mustax	Actinopterygii	Cichliformes	695925140	69.8270721526535	Scaffold	62	11	6	22	2	1	101	3
Telmatochromis_sp_lufubu_AB-2019	Actinopterygii	Cichliformes	700980058	70.2444841979726	Scaffold	58	15	5	22	2	1	100	3
Neolamprologus_brevis	Actinopterygii	Cichliformes	665718898	66.577221228384	Scaffold	51	13	6	24	2	1	94	3
Neolamprologus_calliurus	Actinopterygii	Cichliformes	698644120	72.2122838401908	Scaffold	66	11	6	24	4	1	107	5
Orthochromis_indermauri	Actinopterygii	Cichliformes	715093360	71.3476446034586	Scaffold	87	20	6	29	5	1	142	6
Haplochromis_sp_Chipwa	Actinopterygii	Cichliformes	700233646	74.5974955277281	Scaffold	87	23	6	27	5	1	143	6
Julidochromis_transcriptus	Actinopterygii	Cichliformes	713111330	74.0906380441264	Scaffold	54	12	5	24	4	1	95	5
Petrochromis_fasciolatus	Actinopterygii	Cichliformes	673260571	70.6022659511032	Scaffold	68	16	6	17	4	1	107	5
Xenotilapia_sp_papilio_sunflower	Actinopterygii	Cichliformes	690032972	67.0244484197973	Scaffold	76	14	6	25	1	1	121	2
Neolamprologus_cylindricus	Actinopterygii	Cichliformes	711903753	73.4347048300537	Scaffold	66	12	6	20	2	1	104	3
Paracyprichromis_nigripinnis	Actinopterygii	Cichliformes	701602761	75.0447227191413	Scaffold	73	12	6	23	3	1	114	4
Ptychochromis_oligocanthus	Actinopterygii	Cichliformes	707022484	52.8324388789505	Scaffold	81	22	5	12	0	2	120	2
Trematochromis_benthicola	Actinopterygii	Cichliformes	703007347	75.1043530113298	Scaffold	71	19	6	11	4	1	107	5
Callochromis_macrops	Actinopterygii	Cichliformes	698766750	70.1848539057841	Scaffold	72	16	6	30	6	1	124	7
Enantiopus_melanogenys	Actinopterygii	Cichliformes	707231386	68.9922480620155	Scaffold	78	16	6	23	3	1	123	4
Trematocara_variabile	Actinopterygii	Cichliformes	597795682	42.0095408467501	Scaffold	32	13	4	21	0	1	70	1
Cyprichromis_sp_kibishi_AB-2019	Actinopterygii	Cichliformes	661094487	65.1460942158617	Scaffold	58	9	5	16	2	0	88	2
Ophthalmotilapia_heterodonta	Actinopterygii	Cichliformes	683285184	64.9672033392964	Scaffold	71	14	5	19	4	1	109	5
Chalinochromis_popelini	Actinopterygii	Cichliformes	689823753	67.2033392963626	Scaffold	56	12	5	21	2	1	94	3
Xenotilapia_sp_kilesa_AB-2019	Actinopterygii	Cichliformes	710886173	71.6756112104949	Scaffold	77	15	6	24	2	1	122	3
Cyathopharynx_furcifer	Actinopterygii	Cichliformes	693095359	71.5265354800239	Scaffold	79	16	6	20	2	1	121	3
Ophthalmotilapia_nasuta	Actinopterygii	Cichliformes	692589657	70.0655933214073	Scaffold	81	14	4	25	4	1	124	5
Ctenochromis_horei	Actinopterygii	Cichliformes	691579143	74.1204531902206	Scaffold	93	19	6	22	4	1	140	5
Xenotilapia_spiloptera	Actinopterygii	Cichliformes	695906706	68.4257602862254	Scaffold	75	16	5	27	4	1	123	5
Limnotilapia_dardennii	Actinopterygii	Cichliformes	683730957	73.8819320214669	Scaffold	77	16	6	19	5	1	118	6
Petrochromis_polyodon	Actinopterygii	Cichliformes	684673751	73.9415623136553	Scaffold	89	16	5	23	3	1	133	4
Lepidiolamprologus_attenuatus	Actinopterygii	Cichliformes	696192362	71.0196779964222	Scaffold	70	13	6	20	3	1	109	4
Neolamprologus_crassus	Actinopterygii	Cichliformes	696710312	71.7948717948718	Scaffold	66	13	5	25	2	1	109	3
Xenotilapia_bathyphilus	Actinopterygii	Cichliformes	691266287	72.3613595706619	Scaffold	72	12	6	27	3	1	117	4
Reganochromis_calliurus	Actinopterygii	Cichliformes	688230200	73.7924865831843	Scaffold	80	15	6	22	5	1	123	6
Trematocara_nigrifrons	Actinopterygii	Cichliformes	701134653	59.5706618962433	Scaffold	46	15	5	26	0	1	92	1
Trematocara_macrostoma	Actinopterygii	Cichliformes	705805415	60.6738223017293	Scaffold	39	13	6	23	0	1	81	1
Bathybates_fasciatus	Actinopterygii	Cichliformes	716743677	69.7972570065593	Scaffold	83	14	6	20	2	1	123	3
Neolamprologus_christyi	Actinopterygii	Cichliformes	699213940	70.5128205128205	Scaffold	69	12	5	23	4	1	109	5
Limnochromis_staneri	Actinopterygii	Cichliformes	715886827	77.757901013715	Scaffold	92	18	6	25	4	1	141	5
Gnathochromis_permaxillaris	Actinopterygii	Cichliformes	700749853	74.6571258199165	Scaffold	79	16	6	22	3	1	123	4
Limnochromis_auritus	Actinopterygii	Cichliformes	690306064	76.2671437090042	Scaffold	79	16	6	20	3	1	121	4
Lobochilotes_labiatus	Actinopterygii	Cichliformes	685969866	72.5700655933214	Scaffold	75	15	6	28	4	1	124	5
Cyprichromis_leptosoma	Actinopterygii	Cichliformes	686586522	71.6159809183065	Scaffold	72	14	6	24	2	1	116	3
Altolamprologus_compressiceps	Actinopterygii	Cichliformes	704179329	71.1091234347048	Scaffold	70	18	6	29	2	1	123	3
Julidochromis_ornatus	Actinopterygii	Cichliformes	693065394	70.6022659511032	Scaffold	65	12	5	23	3	1	105	4
Neolamprologus_pulcher	Actinopterygii	Cichliformes	688076663	70.6917113893858	Scaffold	57	12	5	18	2	1	92	3
Neolamprologus_savoryi	Actinopterygii	Cichliformes	697328879	71.0793082886106	Scaffold	65	12	6	27	3	1	110	4
Trematocara_marginatum	Actinopterygii	Cichliformes	678914255	61.0912343470483	Scaffold	41	12	6	25	0	1	84	1
Telmatochromis_sp_shell_AB-2019	Actinopterygii	Cichliformes	683865305	70.989862850328	Scaffold	60	15	6	25	3	1	106	4
Altolamprologus_sp_compressiceps_shell_AB-2019	Actinopterygii	Cichliformes	651032924	61.2104949314252	Scaffold	57	12	6	22	2	1	97	3
Neolamprologus_multifasciatus	Actinopterygii	Cichliformes	661545306	61.7769827072153	Scaffold	62	10	5	17	4	1	94	5
Xenotilapia_singularis	Actinopterygii	Cichliformes	666020613	61.8366129994037	Scaffold	67	15	4	25	3	1	111	4
Ectodus_descampsii	Actinopterygii	Cichliformes	697273593	72.8682170542636	Scaffold	75	16	5	30	5	1	126	6
Julidochromis_dickfeldi	Actinopterygii	Cichliformes	708899645	72.3017292784735	Scaffold	60	11	6	25	3	1	102	4
Julidochromis_sp_regani_south_AB-2019	Actinopterygii	Cichliformes	671744614	69.2605843768634	Scaffold	59	10	6	19	1	1	94	2
Lestradea_perspicax	Actinopterygii	Cichliformes	670395631	68.2170542635659	Scaffold	80	19	5	24	2	1	128	3
Ophthalmotilapia_ventralis	Actinopterygii	Cichliformes	668909459	66.5175909361956	Scaffold	76	14	5	24	5	1	119	6
Perissodus_microlepis	Actinopterygii	Cichliformes	703474312	74.8062015503876	Scaffold	79	18	6	26	3	1	129	4
Paracyprichromis_sp_brieni_south_AB-2019	Actinopterygii	Cichliformes	685889387	71.2283840190817	Scaffold	60	13	6	23	3	1	102	4
Haplotaxodon_microlepis	Actinopterygii	Cichliformes	725877926	77.3404889683959	Scaffold	88	20	6	29	3	1	143	4
Haplotaxodon_trifasciatus	Actinopterygii	Cichliformes	689492295	70.0059630292188	Scaffold	75	17	5	23	4	1	120	5
Neolamprologus_caudopunctatus	Actinopterygii	Cichliformes	716779809	72.2122838401908	Scaffold	74	12	6	29	4	1	121	5
Neolamprologus_tetracanthus	Actinopterygii	Cichliformes	711815290	73.4645199761479	Scaffold	73	14	6	28	3	1	121	4
Xenotilapia_boulengeri	Actinopterygii	Cichliformes	684286372	68.0679785330948	Scaffold	79	15	6	26	3	1	126	4
Petrochromis_trewavasae_ephippium	Actinopterygii	Cichliformes	688950699	73.7924865831843	Scaffold	84	13	5	23	6	1	125	7
Interochromis_loocki	Actinopterygii	Cichliformes	694364440	74.448419797257	Scaffold	88	19	6	23	5	1	136	6
Lepidiolamprologus_cunningtoni	Actinopterygii	Cichliformes	717162431	72.8980322003578	Scaffold	67	10	6	28	3	1	111	4
Tropheus_sp_red_AB-2019	Actinopterygii	Cichliformes	691261817	73.4943351222421	Scaffold	72	14	6	21	4	1	113	5
Cyathopharynx_foae	Actinopterygii	Cichliformes	669535682	68.1276088252832	Scaffold	68	19	6	20	3	1	113	4
Cyphotilapia_gibberosa	Actinopterygii	Cichliformes	707718098	75.7006559332141	Scaffold	83	18	5	16	2	1	122	3
Cyprichromis_sp_jumbo_AB-2019	Actinopterygii	Cichliformes	698829690	76.5354800238521	Scaffold	69	13	6	24	3	1	112	4
Plecodus_straeleni	Actinopterygii	Cichliformes	713795385	76.6845557543232	Scaffold	99	16	5	29	3	1	149	4
Xenotilapia_leptura	Actinopterygii	Cichliformes	714186965	68.2468694096601	Scaffold	79	12	4	21	3	1	116	4
Xenotilapia_rotundiventralis	Actinopterygii	Cichliformes	704550209	70.0357781753131	Scaffold	80	18	6	28	1	1	132	2
Xenotilapia_flavipinnis	Actinopterygii	Cichliformes	714265809	71.4370900417412	Scaffold	76	15	6	28	4	1	125	5
Perissodus_multidentatus	Actinopterygii	Cichliformes	716640519	77.0423375074538	Scaffold	82	16	4	35	5	1	137	6
Xenotilapia_nigrolabiata	Actinopterygii	Cichliformes	707019787	73.4048896839595	Scaffold	83	14	6	24	3	1	127	4
Hemibates_stenosoma	Actinopterygii	Cichliformes	693607676	68.5450208706023	Scaffold	62	9	6	24	2	1	101	3
Xenotilapia_caudafasciata	Actinopterygii	Cichliformes	686448967	72.3613595706619	Scaffold	71	13	5	22	3	1	111	4
Greenwoodochromis_bellcrossi	Actinopterygii	Cichliformes	715592818	78.6821705426357	Scaffold	74	11	5	25	3	1	115	4
Trematocara_unimaculatum	Actinopterygii	Cichliformes	705420268	62.5521765056649	Scaffold	50	13	6	24	0	1	93	1
Cunningtonia_longiventralis	Actinopterygii	Cichliformes	667629517	66.994633273703	Scaffold	80	15	5	20	2	1	120	3
Lamprologus_signatus	Actinopterygii	Cichliformes	706389436	73.8223017292785	Scaffold	68	14	6	31	1	1	119	2
Petrochromis_horii	Actinopterygii	Cichliformes	702242957	74.9850924269529	Scaffold	88	22	6	27	3	1	143	4
Neolamprologus_prochilus	Actinopterygii	Cichliformes	682293555	68.097793679189	Scaffold	65	11	5	22	0	1	103	1
Haplochromis_vanheusdeni	Actinopterygii	Cichliformes	688696421	65.8020274299344	Scaffold	81	12	6	25	5	1	124	6
Tropheus_annectens	Actinopterygii	Cichliformes	711870347	76.23732856291	Scaffold	82	16	6	22	5	1	126	6
Xenotilapia_papilio	Actinopterygii	Cichliformes	711027003	71.2880143112701	Scaffold	72	15	6	26	2	1	119	3
Thoracochromis_brauschi	Actinopterygii	Cichliformes	709113638	74.2098986285033	Scaffold	90	20	6	25	6	1	141	7
Sargochromis_carlottae	Actinopterygii	Cichliformes	706231868	75.1639833035182	Scaffold	83	17	6	23	6	1	129	7
Coptodon_bakossiorum	Actinopterygii	Cichliformes	729867591	80.6797853309481	Scaffold	126	29	6	22	3	1	183	4
Pelmatolapia_mariae	Actinopterygii	Cichliformes	742559019	80.2325581395349	Scaffold	128	26	5	23	4	1	182	5
Serranochromis_macrocephalus	Actinopterygii	Cichliformes	720263168	75.0447227191413	Scaffold	81	18	6	26	5	1	131	6
Bujurquina_vittata	Actinopterygii	Cichliformes	685844181	77.9069767441861	Scaffold	107	23	5	14	2	2	149	4
Paratilapia_polleni	Actinopterygii	Cichliformes	814015474	71.8843172331544	Scaffold	96	28	6	9	1	2	139	3
Etia_nguti	Actinopterygii	Cichliformes	737182303	81.6935002981515	Scaffold	93	19	5	26	2	0	143	2
Etroplus_canarensis	Actinopterygii	Cichliformes	975368651	65.474060822898	Scaffold	94	29	5	11	4	2	139	6
Xenotilapia_ochrogenys	Actinopterygii	Cichliformes	701404099	69.0816935002981	Scaffold	81	13	6	21	3	1	121	4
Lestradea_stappersii	Actinopterygii	Cichliformes	680245229	70.1252236135957	Scaffold	74	19	5	21	6	1	119	7
Cyprichromis_microlepidotus	Actinopterygii	Cichliformes	680369180	70.8706022659511	Scaffold	66	11	5	21	2	1	103	3
Neolamprologus_mondabu	Actinopterygii	Cichliformes	708906637	72.8085867620751	Scaffold	67	15	6	25	3	1	113	4
Pseudosimochromis_babaulti	Actinopterygii	Cichliformes	715582419	76.6845557543232	Scaffold	91	21	6	21	5	1	139	6
Neolamprologus_buescheri	Actinopterygii	Cichliformes	688595876	68.6642814549791	Scaffold	63	15	4	18	3	1	100	4
Triglachromis_otostigma	Actinopterygii	Cichliformes	694207251	71.2283840190817	Scaffold	83	20	6	15	2	1	124	3
Neolamprologus_sp_ventralis_stripe_AB-2019	Actinopterygii	Cichliformes	698729602	72.3017292784735	Scaffold	61	7	6	26	4	1	100	5
Cyprichromis_coloratus	Actinopterygii	Cichliformes	702549169	76.2671437090042	Scaffold	73	12	6	27	4	1	118	5
Plecodus_paradoxus	Actinopterygii	Cichliformes	706454054	76.0584376863447	Scaffold	82	19	5	25	4	1	131	5
Lamprologus_laparogramma	Actinopterygii	Cichliformes	707546407	72.1824686940966	Scaffold	68	12	6	29	4	1	115	5
Neolamprologus_meeli	Actinopterygii	Cichliformes	705984974	72.8085867620751	Scaffold	59	11	6	29	4	1	105	5
Lamprologus_sp_ornatipinnis_zambia_AB-2019	Actinopterygii	Cichliformes	688859277	69.1711389385808	Scaffold	61	10	6	24	2	1	101	3
Bathybates_vittatus	Actinopterygii	Cichliformes	703166819	66.7262969588551	Scaffold	70	16	5	17	2	1	108	3
Bathybates_hornii	Actinopterygii	Cichliformes	723040783	70.0954084675015	Scaffold	72	18	6	19	2	1	115	3
Grammatotria_lemairii	Actinopterygii	Cichliformes	711001987	77.1615980918307	Scaffold	81	14	6	19	2	1	120	3
Boulengerochromis_microlepis	Actinopterygii	Cichliformes	728877443	77.7877161598092	Scaffold	109	22	5	24	4	1	160	5
Telmatochromis_vittatus	Actinopterygii	Cichliformes	692464990	73.0471079308289	Scaffold	73	14	6	24	1	1	117	2
Bathybates_minor	Actinopterygii	Cichliformes	692255707	67.1138938580799	Scaffold	64	16	6	23	3	1	109	4
Telmatochromis_brachygnathus	Actinopterygii	Cichliformes	685666524	71.407274895647	Scaffold	65	12	6	16	3	1	99	4
Xenochromis_hecqui	Actinopterygii	Cichliformes	706074928	75.551580202743	Scaffold	82	16	5	25	6	1	128	7
Tylochromis_polylepis	Actinopterygii	Cichliformes	744281720	71.3178294573643	Scaffold	103	30	6	24	2	1	163	3
Baileychromis_centropomoides	Actinopterygii	Cichliformes	706241213	75.6410256410256	Scaffold	72	15	6	15	4	1	108	5
Lamprologus_lemairii	Actinopterygii	Cichliformes	675673633	67.0244484197973	Scaffold	59	12	6	24	1	1	101	2
Eretmodus_cyanostictus	Actinopterygii	Cichliformes	720832011	76.2969588550984	Scaffold	97	16	6	27	5	1	146	6
Greenwoodochromis_christyi	Actinopterygii	Cichliformes	708140562	77.4299344066786	Scaffold	73	17	5	28	3	1	123	4
Perissodus_eccentricus	Actinopterygii	Cichliformes	717642070	77.5193798449613	Scaffold	76	17	6	28	8	1	127	9
Trematocara_stigmaticum	Actinopterygii	Cichliformes	676193654	61.2999403697078	Scaffold	40	12	6	26	1	1	84	2
Julidochromis_marlieri	Actinopterygii	Cichliformes	706627396	73.4943351222421	Scaffold	59	12	6	20	3	1	97	4
Petrochromis_famula	Actinopterygii	Cichliformes	684081926	72.9874776386404	Scaffold	79	19	6	21	4	1	125	5
Neolamprologus_longicaudatus	Actinopterygii	Cichliformes	712970117	74.0906380441264	Scaffold	66	12	6	24	3	1	108	4
Pelvicachromis_taeniatus	Actinopterygii	Cichliformes	693289851	78.0262373285629	Scaffold	81	34	5	21	2	1	141	3
Neolamprologus_leleupi	Actinopterygii	Cichliformes	711353858	73.6434108527132	Scaffold	64	14	6	24	3	0	108	3
Neolamprologus_olivaceous	Actinopterygii	Cichliformes	711189255	73.9415623136553	Scaffold	66	16	5	28	4	1	115	5
Neolamprologus_gracilis	Actinopterygii	Cichliformes	717378789	73.9713774597496	Scaffold	71	15	6	26	3	1	118	4
Neolamprologus_marunguensis	Actinopterygii	Cichliformes	705262498	72.4806201550387	Scaffold	69	14	6	26	2	1	115	3
Neolamprologus_helianthus	Actinopterygii	Cichliformes	714502186	75.0745378652355	Scaffold	69	13	6	26	4	1	114	5
Tilapia_sparmanii	Actinopterygii	Cichliformes	729330520	78.8312462731067	Scaffold	132	31	6	32	5	1	201	6
Lamprologus_tigripictilis	Actinopterygii	Cichliformes	710946870	71.4370900417412	Scaffold	68	16	6	28	4	1	118	5
Pharyngochromis_acuticeps	Actinopterygii	Cichliformes	703218156	74.2993440667859	Scaffold	83	14	6	26	4	1	129	5
Heterochromis_multidens	Actinopterygii	Cichliformes	833341774	64.7286821705426	Scaffold	85	19	5	13	1	1	122	2
Hemichromis_elongatus	Actinopterygii	Cichliformes	694332140	84.4961240310078	Scaffold	126	29	6	34	6	1	195	7
Steatocranus_sp_ultraslender_AB-2019	Actinopterygii	Cichliformes	712550673	70.9302325581395	Scaffold	75	15	5	25	3	1	120	4
Coptodon_rendalli	Actinopterygii	Cichliformes	734510853	81.633870005963	Scaffold	126	38	6	17	4	0	187	4
Heterotilapia_buettikoferi	Actinopterygii	Cichliformes	720630469	75.3726893261777	Scaffold	110	29	6	19	2	1	164	3
Amphilophus_zaliosus	Actinopterygii	Cichliformes	691926659	57.0363744782349	Scaffold	81	18	5	11	2	1	115	3
Australoheros_scitulus	Actinopterygii	Cichliformes	709570869	62.3434704830054	Scaffold	100	22	6	10	3	1	138	4
Andinoacara_biseriatus	Actinopterygii	Cichliformes	682785894	78.2051282051282	Scaffold	110	31	6	19	2	2	166	4
Paracyprichromis_sp_tembwe_AB-2019	Actinopterygii	Cichliformes	710755336	76.3267740011926	Scaffold	64	12	6	25	6	1	107	7
Telmatochromis_sp_longola_AB-2019	Actinopterygii	Cichliformes	713504275	75.7006559332141	Scaffold	68	15	6	26	5	1	115	6
Neolamprologus_variostigma	Actinopterygii	Cichliformes	720958981	72.927847346452	Scaffold	69	17	6	30	4	1	122	5
Lamprologus_meleagris	Actinopterygii	Cichliformes	688779800	59.391771019678	Scaffold	64	11	6	25	1	0	106	1
Neolamprologus_pectoralis	Actinopterygii	Cichliformes	713762887	72.9576624925462	Scaffold	63	18	6	29	2	1	116	3
Lamprologus_sp_ornatipinnis_congo_AB-2019	Actinopterygii	Cichliformes	690966169	68.4555754323196	Scaffold	62	9	6	20	2	1	97	3
Telmatochromis_brichardi	Actinopterygii	Cichliformes	687890300	71.4370900417412	Scaffold	64	17	6	24	3	1	111	4
Spathodus_erythrodon	Actinopterygii	Cichliformes	693558222	72.7489564698867	Scaffold	72	14	6	24	2	1	116	3
Telmatochromis_sp_dhonti_north_AB-2019	Actinopterygii	Cichliformes	708854752	74.1502683363149	Scaffold	72	12	6	27	4	1	117	5
Neolamprologus_furcifer	Actinopterygii	Cichliformes	719344519	74.716756112105	Scaffold	64	13	6	28	3	1	111	4
Neolamprologus_chitamwebwai	Actinopterygii	Cichliformes	692038436	70.6917113893858	Scaffold	64	17	6	22	3	1	109	4
Neolamprologus_tretocephalus	Actinopterygii	Cichliformes	694868712	71.8545020870602	Scaffold	63	12	6	24	2	1	105	3
Tropheus_duboisi	Actinopterygii	Cichliformes	694542091	73.4347048300537	Scaffold	85	16	6	25	5	0	132	5
Julidochromis_regani	Actinopterygii	Cichliformes	685839716	71.138938580799	Scaffold	58	13	6	25	2	0	102	2
Neolamprologus_walteri	Actinopterygii	Cichliformes	695825513	72.2719141323793	Scaffold	68	13	6	28	1	1	115	2
Tropheus_sp_lukuga_AB-2019	Actinopterygii	Cichliformes	708482422	75.9988073941562	Scaffold	92	16	6	26	4	1	140	5
Cyprichromis_sp_dwarf_jumbo_AB-2019	Actinopterygii	Cichliformes	706554340	77.3404889683959	Scaffold	66	16	6	23	5	1	111	6
Chalinochromis_sp_ndobhoi_AB-2019	Actinopterygii	Cichliformes	686954032	66.9051878354204	Scaffold	60	12	6	21	3	1	99	4
Neolamprologus_longior	Actinopterygii	Cichliformes	720965869	74.5378652355397	Scaffold	65	15	6	24	3	1	110	4
Tropheus_sp_lunatus_AB-2019	Actinopterygii	Cichliformes	677263118	70.3339296362552	Scaffold	76	17	4	17	6	1	114	7
Neolamprologus_similis	Actinopterygii	Cichliformes	708721287	71.2880143112701	Scaffold	68	7	6	25	3	0	106	3
Petrochromis_sp_kazumbae_AB-2019	Actinopterygii	Cichliformes	697945754	75.4025044722719	Scaffold	89	17	6	24	4	1	136	5
Orthochromis_mazimeroensis	Actinopterygii	Cichliformes	683263474	69.618366129994	Scaffold	69	15	6	19	3	1	109	4
Neolamprologus_sp_brevis_magara_AB-2019	Actinopterygii	Cichliformes	705096510	73.9117471675611	Scaffold	63	13	6	28	4	1	110	5
Lamprologus_speciosus	Actinopterygii	Cichliformes	715005986	72.0333929636255	Scaffold	63	11	5	26	4	1	105	5
Neolamprologus_boulengeri	Actinopterygii	Cichliformes	684918977	68.6940966010733	Scaffold	68	10	6	26	4	1	110	5
Cyphotilapia_sp_5-bar_frontosa_AB-2019	Actinopterygii	Cichliformes	717924045	78.0560524746571	Scaffold	77	16	6	27	6	1	126	7
Neolamprologus_ventralis	Actinopterygii	Cichliformes	711835635	73.9415623136553	Scaffold	68	8	6	22	2	1	104	3
Xenotilapia_longispinis	Actinopterygii	Cichliformes	715411025	73.345259391771	Scaffold	84	16	6	29	3	1	135	4
Cardiopharynx_schoutedeni	Actinopterygii	Cichliformes	702721173	71.6756112104949	Scaffold	80	15	6	26	6	1	127	7
Callochromis_melanostigma	Actinopterygii	Cichliformes	685972472	66.9648181276088	Scaffold	81	18	4	30	6	1	133	7
Astatoreochromis_straeleni	Actinopterygii	Cichliformes	689581009	69.5587358378056	Scaffold	82	19	5	19	4	1	125	5
Lepidiolamprologus_profundicola	Actinopterygii	Cichliformes	705164024	72.9874776386404	Scaffold	66	12	6	26	4	1	110	5
Lamprologus_ornatipinnis	Actinopterygii	Cichliformes	704008040	73.5837805605247	Scaffold	63	12	6	22	3	1	103	4
Neolamprologus_pleuromaculatus	Actinopterygii	Cichliformes	710437232	73.5241502683363	Scaffold	70	13	6	24	4	1	113	5
Xenotilapia_ornatipinnis	Actinopterygii	Cichliformes	696016223	72.6595110316041	Scaffold	81	17	5	22	3	1	125	4
Callochromis_pleurospilus	Actinopterygii	Cichliformes	709188225	70.8109719737627	Scaffold	81	17	6	31	4	1	135	5
Neolamprologus_toae	Actinopterygii	Cichliformes	715708537	74.9850924269529	Scaffold	72	16	6	27	3	1	121	4
Spathodus_marlieri	Actinopterygii	Cichliformes	714771393	76.4758497316637	Scaffold	70	14	6	25	4	1	115	5
Tanganicodus_irsacae	Actinopterygii	Cichliformes	711538798	73.8223017292785	Scaffold	83	16	6	26	3	1	131	4
Tropheus_brichardi	Actinopterygii	Cichliformes	694005721	74.448419797257	Scaffold	86	16	6	22	4	1	130	5
Astatotilapia_stappersii	Actinopterygii	Cichliformes	688206949	74.2695289206917	Scaffold	95	19	5	20	6	1	139	7
Ophthalmotilapia_sp_paranasuta_AB-2019	Actinopterygii	Cichliformes	708047076	73.4347048300537	Scaffold	87	18	6	24	4	1	135	5
Paracyprichromis_brieni	Actinopterygii	Cichliformes	691560517	72.9576624925462	Scaffold	66	13	6	21	3	1	106	4
Lamprologus_kungweensis	Actinopterygii	Cichliformes	716095210	74.1502683363149	Scaffold	69	16	6	25	3	1	116	4
Petrochromis_orthognathus	Actinopterygii	Cichliformes	704346929	76.0882528324389	Scaffold	89	20	6	23	4	1	138	5
Eretmodus_marksmithi	Actinopterygii	Cichliformes	714657672	75.7901013714967	Scaffold	76	13	6	26	5	1	121	6
Neolamprologus_falcicula	Actinopterygii	Cichliformes	705706531	73.1365533691115	Scaffold	71	14	6	31	3	1	122	4
Tropheus_sp_brichardi_kipili_AB-2019	Actinopterygii	Cichliformes	694495417	72.4508050089445	Scaffold	77	15	6	26	4	1	124	5
Ophthalmotilapia_boops	Actinopterygii	Cichliformes	677592684	69.6481812760883	Scaffold	73	13	6	22	3	1	114	4
Julidochromis_marksmithi	Actinopterygii	Cichliformes	704237844	72.8682170542636	Scaffold	59	14	6	22	3	1	101	4
Lepidiolamprologus_kamambae	Actinopterygii	Cichliformes	698496020	71.2283840190817	Scaffold	60	11	5	22	2	1	98	3
Trematocara_zebra	Actinopterygii	Cichliformes	662979882	55.5754323196184	Scaffold	45	9	5	17	0	1	76	1
Neolamprologus_sp_cygnus_AB-2019	Actinopterygii	Cichliformes	694955769	71.7650566487776	Scaffold	59	11	6	27	3	1	103	4
Neolamprologus_sp_eseki_AB-2019	Actinopterygii	Cichliformes	699229374	71.5861657722123	Scaffold	60	14	5	22	3	1	101	4
Cyphotilapia_frontosa	Actinopterygii	Cichliformes	692800633	73.5837805605247	Scaffold	60	13	6	21	3	1	100	4
Tropheus_polli	Actinopterygii	Cichliformes	710635257	76.2671437090042	Scaffold	83	18	6	27	5	1	134	6
Benthochromis_sp_horii_mahale_AB-2019	Actinopterygii	Cichliformes	705300076	76.1776982707215	Scaffold	67	14	6	22	2	0	109	2
Xenotilapia_sp_spilopterus_north_AB-2019	Actinopterygii	Cichliformes	689436327	66.8157423971377	Scaffold	70	13	6	23	3	1	112	4
Neolamprologus_sp_caudopunctatus_kipili_AB-2019	Actinopterygii	Cichliformes	701808566	70.9004174120453	Scaffold	66	12	6	28	2	1	112	3
Tropheus_sp_mpimbwe_AB-2019	Actinopterygii	Cichliformes	691453286	71.5265354800239	Scaffold	74	16	6	27	4	1	123	5
Neolamprologus_sp_furcifer_ulwile_AB-2019	Actinopterygii	Cichliformes	693491777	69.7376267143709	Scaffold	60	15	6	17	2	1	98	3
Chalinochromis_sp_bifrenatus	Actinopterygii	Cichliformes	691054403	70.7513416815742	Scaffold	58	14	5	14	2	1	91	3
Petrochromis_sp_kipili_brown_AB-2019	Actinopterygii	Cichliformes	674292583	69.7972570065593	Scaffold	73	14	6	20	4	1	113	5
Petrochromis_sp_giant_AB-2019	Actinopterygii	Cichliformes	685615114	73.76267143709	Scaffold	85	17	5	23	5	1	130	6
Lepidiolamprologus_mimicus	Actinopterygii	Cichliformes	684929885	70.3935599284437	Scaffold	52	11	6	27	1	1	96	2
Benthochromis_tricoti	Actinopterygii	Cichliformes	675405680	70.6320810971974	Scaffold	53	14	5	19	3	1	91	4
Petrochromis_macrognathus	Actinopterygii	Cichliformes	693425911	70.6618962432916	Scaffold	85	20	6	20	4	1	131	5
Petrochromis_sp_moshi_yellow_AB-2019	Actinopterygii	Cichliformes	683228998	73.2259988073941	Scaffold	78	13	6	24	3	0	121	3
Tropheus_sp_Kirschfleck	Actinopterygii	Cichliformes	695420430	74.6869409660107	Scaffold	83	22	6	20	4	1	131	5
Petrochromis_sp_red_AB-2019	Actinopterygii	Cichliformes	684157775	69.5885509838998	Scaffold	72	18	6	21	4	1	117	5
Bathybates_ferox	Actinopterygii	Cichliformes	688524176	64.4603458556947	Scaffold	68	13	6	18	2	1	105	3
Neolamprologus_sp_gracilis_tanzania_AB-2019	Actinopterygii	Cichliformes	689217272	70.4531902206321	Scaffold	62	14	6	19	2	1	101	3
Neolamprologus_sp_falcicula_mahale_AB-2019	Actinopterygii	Cichliformes	676758759	67.7400119260584	Scaffold	56	14	4	20	1	1	94	2
Neolamprologus_leloupi	Actinopterygii	Cichliformes	704203045	71.3476446034586	Scaffold	68	12	4	30	4	1	114	5
Telmatochromis_dhonti	Actinopterygii	Cichliformes	682595454	69.4394752534287	Scaffold	69	15	5	21	1	1	110	2
Julidochromis_sp_marlieri_south_AB-2019	Actinopterygii	Cichliformes	704465009	73.1067382230173	Scaffold	58	14	6	25	2	1	103	3
Oreochromis_malagarasi	Actinopterygii	Cichliformes	705671466	72.4806201550387	Scaffold	114	30	6	21	3	1	171	4
Haplochromis_paludinosus	Actinopterygii	Cichliformes	665712341	68.8431723315444	Scaffold	81	18	6	20	4	1	125	5
Orthochromis_uvinzae	Actinopterygii	Cichliformes	685472408	71.0494931425164	Scaffold	69	16	5	21	3	1	111	4
Orthochromis_malagaraziensis	Actinopterygii	Cichliformes	685575294	71.5563506261181	Scaffold	75	15	6	21	3	1	117	4
Neolamprologus_niger	Actinopterygii	Cichliformes	688901154	68.6940966010733	Scaffold	59	10	5	14	2	1	88	3
Telmatochromis_bifrenatus	Actinopterygii	Cichliformes	693883046	73.2259988073941	Scaffold	57	11	6	21	2	1	95	3
Ectodus_sp_north	Actinopterygii	Cichliformes	681491488	70.6320810971974	Scaffold	79	16	6	27	3	1	128	4
Trematocara_caparti	Actinopterygii	Cichliformes	553073352	32.2599880739416	Scaffold	31	8	3	12	1	1	54	2
Telmatochromis_sp_dhonti_twiyu_AB-2019	Actinopterygii	Cichliformes	714934337	74.9254621347645	Scaffold	75	16	6	33	3	1	130	4
Petrochromis_sp_polyodon_texas_AB-2019	Actinopterygii	Cichliformes	705286015	75.9391771019678	Scaffold	83	19	6	25	6	1	133	7
Neolamprologus_petricola	Actinopterygii	Cichliformes	697605287	71.1687537268933	Scaffold	65	14	5	24	2	1	108	3
Ophthalmotilapia_sp_white_cap_AB-2019	Actinopterygii	Cichliformes	696861579	71.0793082886106	Scaffold	82	16	5	23	2	1	126	3
Chalinochromis_cyanophleps	Actinopterygii	Cichliformes	701142475	71.2880143112701	Scaffold	64	13	5	25	1	1	107	2
Neolamprologus_timidus	Actinopterygii	Cichliformes	690529152	70.0357781753131	Scaffold	60	12	6	23	3	1	101	4
Petrochromis_sp_macrognathus_rainbow_AB-2019	Actinopterygii	Cichliformes	681966742	71.3178294573643	Scaffold	73	16	5	24	4	1	118	5
Astatotilapia_flaviijosephi	Actinopterygii	Cichliformes	648774917	61.6577221228384	Scaffold	79	13	5	20	3	1	117	4
Neolamprologus_cancellatus	Actinopterygii	Cichliformes	650738931	62.6118067978533	Scaffold	53	10	6	19	1	1	88	2
Tangachromis_dhanisi	Actinopterygii	Cichliformes	714222081	74.865831842576	Scaffold	75	18	6	26	5	1	125	6
Plecodus_elaviae	Actinopterygii	Cichliformes	697720206	72.1228384019082	Scaffold	71	17	6	23	3	1	117	4
Lepidiolamprologus_sp_meeli_kipili_AB-2019	Actinopterygii	Cichliformes	686267478	69.1413237924866	Scaffold	65	10	5	23	2	1	103	3
Neolamprologus_bifasciatus	Actinopterygii	Cichliformes	695688542	70.8407871198569	Scaffold	69	11	6	26	2	1	112	3
Tropheus_sp_murago_AB-2019	Actinopterygii	Cichliformes	681802313	72.5700655933214	Scaffold	78	15	5	23	3	1	121	4
Xenotilapia_tenuidentata	Actinopterygii	Cichliformes	710602812	71.1091234347048	Scaffold	86	16	6	27	5	1	135	6
Mormyrus_lacerda	Actinopterygii	Osteoglossiformes	796858152	72.6595110316041	Scaffold	58	21	5	8	2	3	92	5
Brevimyrus_niger	Actinopterygii	Osteoglossiformes	749215367	70.6618962432916	Scaffold	83	12	6	7	2	3	108	5
Tenualosa_ilisha	Actinopterygii	Clupeiformes	908833095	96.9290399522958	Contig	185	45	8	35	4	6	273	10
Sarotherodon_lohbergeri	Actinopterygii	Cichliformes	734669951	83.5420393559928	Scaffold	135	38	6	24	4	1	203	5
Stomatepia_pindu	Actinopterygii	Cichliformes	726966403	78.1156827668456	Scaffold	120	36	6	22	4	1	184	5
Sarotherodon_caroli	Actinopterygii	Cichliformes	718506404	78.8908765652952	Scaffold	122	34	4	20	4	1	180	5
Pungu_maclareni	Actinopterygii	Cichliformes	723316941	78.5330948121646	Scaffold	130	39	4	27	1	1	200	2
Sarotherodon_steinbachi	Actinopterygii	Cichliformes	725750946	80.9481216457961	Scaffold	128	41	6	17	6	1	192	7
Argyrosomus_japonicus	Actinopterygii	Acanthuriformes	791960397	98.7775790101371	Contig	423	64	6	78	13	8	571	21
Cyprinodon_tularosa	Actinopterygii	Cyprinodontiformes	1086898749	97.2868217054263	Contig	124	59	6	37	7	2	226	9
Arothron_firmamentum	Actinopterygii	Tetraodontiformes	334905208	94.1562313655337	Scaffold	40	17	4	11	2	4	72	6
Callionymus_lyra	Actinopterygii	Syngnathiformes	568707486	94.6630888491354	Scaffold	38	3	6	9	4	7	56	11
Pimephales_promelas	Actinopterygii	Cypriniformes	1066412313	96.8097793679189	Scaffold	103	37	6	50	6	3	196	9
Psettodes_erumei	Actinopterygii	Pleuronectiformes	466551601	97.9725700655933	Contig	117	27	5	18	3	1	167	4
Pseudorhombus_dupliciocellatus	Actinopterygii	Pleuronectiformes	395092285	97.4955277280859	Scaffold	82	10	6	13	3	2	111	5
Paraplagusia_blochii	Actinopterygii	Pleuronectiformes	555100837	94.3053070960048	Scaffold	128	24	6	29	5	1	187	6
Brachirus_orientalis	Actinopterygii	Pleuronectiformes	629956282	97.6147883124627	Scaffold	157	67	7	34	5	1	265	6
Colistium_nudipinnis	Actinopterygii	Pleuronectiformes	427535253	97.8234943351222	Scaffold	64	8	6	14	5	2	92	7
Chascanopsetta_lugubris	Actinopterygii	Pleuronectiformes	577766669	81.9320214669052	Scaffold	69	8	5	15	4	1	97	5
Trinectes_maculatus	Actinopterygii	Pleuronectiformes	450194497	97.6147883124627	Scaffold	125	33	6	65	4	1	229	5
Esox_niger	Actinopterygii	Esociformes	859849040	79.5468097793679	Scaffold	158	54	4	17	2	6	233	8
Novumbra_hubbsi	Actinopterygii	Esociformes	756209402	77.6386404293381	Scaffold	139	58	5	24	2	5	226	7
Umbra_pygmaea	Actinopterygii	Esociformes	1950255054	61.7769827072153	Scaffold	188	107	5	16	2	13	316	15
Esox_masquinongy	Actinopterygii	Esociformes	1138222515	78.861061419201	Scaffold	143	59	4	12	3	6	218	9
Dallia_pectoralis	Actinopterygii	Esociformes	855499026	64.7883124627311	Scaffold	174	101	5	15	2	6	295	8
Ophiodon_elongatus	Actinopterygii	Perciformes	645892281	96.6010733452594	Scaffold	190	31	6	43	7	3	270	10
Oryzias_woworae	Actinopterygii	Beloniformes	699501264	97.8533094812165	Contig	79	23	7	23	4	1	132	5
Atractosteus_spatula	Actinopterygii	Semionotiformes	1055216122	94.5438282647585	Scaffold	269	78	12	95	4	3	454	7
Paedocypris_sp_Pulau_Singkep	Actinopterygii	Cypriniformes	403662444	91.2343470483005	Scaffold	52	16	5	12	2	4	85	6
Limnothrissa_miodon	Actinopterygii	Clupeiformes	580924283	79.8151460942159	Scaffold	55	13	6	22	3	5	96	8
Sinocyclocheilus_maitianheensis	Actinopterygii	Cypriniformes	1680372801	98.062015503876	Scaffold	120	39	8	56	8	5	223	13
Sinocyclocheilus_anophthalmus	Actinopterygii	Cypriniformes	1913933076	95.5277280858676	Scaffold	122	42	6	43	5	6	213	11
Hypomesus_nipponensis	Actinopterygii	Osmeriformes	34375595	53.1305903398927	Contig	14	6	4	20	2	0	44	2
Haplochromis_burtoni	Actinopterygii	Cichliformes	854572272	96.95885509839	Scaffold	125	26	6	36	8	1	193	9
Cyprinodon_brontotheroides	Actinopterygii	Cyprinodontiformes	1162749926	86.9111508646392	Scaffold	110	61	6	29	8	2	206	10
Hirundichthys_speculiger	Actinopterygii	Beloniformes	1043046751	97.3464519976148	Scaffold	127	50	3	12	3	2	192	5
Haplochromis_chilotes	Actinopterygii	Cichliformes	798403686	97.4955277280859	Scaffold	89	21	6	34	7	1	150	8
Haplochromis_sauvagei	Actinopterygii	Cichliformes	805051152	97.2271914132379	Scaffold	129	25	6	40	8	1	200	9
Lithochromis_rufus	Actinopterygii	Cichliformes	790111796	97.3166368515206	Scaffold	91	22	6	34	5	1	153	6
Larimichthys_polyactis	Actinopterygii	Acanthuriformes	706148513	94.9016100178891	Scaffold	237	46	5	62	9	4	350	13
Caranx_melampygus	Actinopterygii	Carangiformes	710793090	97.4358974358974	Contig	294	77	5	35	1	3	411	4
Morone_chrysops	Actinopterygii	Perciformes	640404081	97.3166368515206	Scaffold	100	21	6	11	3	3	138	6
Cephalopholis_sonnerati	Actinopterygii	Perciformes	1043730103	97.9725700655933	Scaffold	229	99	4	86	13	4	418	17
Cirrhinus_cirrhosus	Actinopterygii	Cypriniformes	1152796905	60.5843768634466	Contig	179	62	8	52	4	4	301	8
Periophthalmus_modestus	Actinopterygii	Gobiiformes	854419050	94.5736434108527	Scaffold	195	49	6	16	5	4	266	9
Labeo_calbasu	Actinopterygii	Cypriniformes	1041791683	65.9511031604055	Scaffold	168	66	7	62	4	4	303	8
Stomatorhinus_ivindoensis	Actinopterygii	Osteoglossiformes	713085327	25.5813953488372	Scaffold	22	3	4	0	0	2	29	2
Pollimyrus_plagiostoma	Actinopterygii	Osteoglossiformes	782058023	26.2969588550984	Scaffold	21	1	3	0	0	2	25	2
Pollimyrus_isidori	Actinopterygii	Osteoglossiformes	786908648	24.2098986285033	Scaffold	19	3	4	1	0	3	27	3
Synchiropus_splendidus	Actinopterygii	Syngnathiformes	482926376	95.1103160405486	Scaffold	31	7	5	7	4	9	50	13
Albula_glossodonta	Actinopterygii	Albuliformes	1049070812	97.4657125819917	Scaffold	163	34	7	102	6	8	306	14
Corydoras_maculifer	Actinopterygii	Siluriformes	636368989	88.0143112701252	Scaffold	72	40	7	37	4	3	156	7
Corydoras_sp_C115	Actinopterygii	Siluriformes	699660186	94.2158616577221	Contig	77	61	7	45	4	3	190	7
Plecoglossus_altivelis	Actinopterygii	Osmeriformes	449104997	95.3190220632081	Scaffold	105	24	10	19	4	4	158	8
Euthynnus_affinis	Actinopterygii	Scombriformes	758243246	96.1836612999404	Scaffold	108	22	6	22	5	3	158	8
Acipenser_transmontanus	Actinopterygii	Acipenseriformes	860366165	14.1621943947525	Scaffold	26	7	3	10	0	4	46	4
Brachyhypopomus_occidentalis	Actinopterygii	Gymnotiformes	540332535	96.5712581991652	Scaffold	120	67	6	64	3	3	257	6
Scomber_colias	Actinopterygii	Scombriformes	814072382	96.273106738223	Scaffold	176	40	6	39	5	3	261	8
Tor_tambroides	Actinopterygii	Cypriniformes	1235011685	88.5509838998211	Scaffold	176	45	8	50	7	5	279	12
Caranx_ignobilis	Actinopterygii	Carangiformes	605128561	98.5390578413834	Scaffold	230	62	6	33	4	2	331	6
Rutilus_rutilus	Actinopterygii	Cypriniformes	1096109301	98.5688729874776	Scaffold	155	90	7	34	7	4	286	11
Thunnus_orientalis	Actinopterygii	Scombriformes	826834687	98.3899821109123	Scaffold	173	36	3	32	6	2	244	8
Noturus_placidus	Actinopterygii	Siluriformes	896462636	87.5968992248062	Scaffold	56	18	6	38	3	3	118	6
Embiotoca_jacksoni	Actinopterygii	Perciformes	634685148	98.1812760882528	Scaffold	109	46	6	31	7	3	192	10
Semicossyphus_pulcher	Actinopterygii	Labriformes	794122974	98.8670244484198	Scaffold	67	29	6	34	5	4	136	9
Neoarius_graeffei	Actinopterygii	Siluriformes	920289825	16.7859272510435	Scaffold	55	17	4	21	0	3	97	3
Clinocottus_analis	Actinopterygii	Perciformes	538118947	97.9725700655933	Scaffold	103	38	12	42	5	4	195	9
Clarias_fuscus	Actinopterygii	Siluriformes	926785415	39.7137745974955	Scaffold	72	21	4	15	2	3	112	5
Atherinomorus_stipes	Actinopterygii	Atheriniformes	1210121125	96.6010733452594	Scaffold	145	40	6	18	6	2	209	8
Cebidichthys_violaceus	Actinopterygii	Perciformes	575660146	92.397137745975	Scaffold	147	41	6	35	5	7	229	12
Piaractus_mesopotamicus	Actinopterygii	Characiformes	1239052167	56.5891472868217	Scaffold	156	59	6	11	2	17	232	19
Prochilodus_magdalenae	Actinopterygii	Characiformes	1182454182	95.4979129397734	Contig	236	97	6	93	5	13	432	18
Gymnocypris_eckloni	Actinopterygii	Cypriniformes	918681488	86.881335718545	Scaffold	105	40	8	36	5	2	189	7
Syngnathus_scovelli	Actinopterygii	Syngnathiformes	428432749	95.9451401311866	Scaffold	33	11	7	7	3	2	58	5
Stegophilus_panzeri	Actinopterygii	Siluriformes	1437018921	95.5277280858676	Scaffold	80	24	5	32	4	3	141	7
Neodontobutis_hainanensis	Actinopterygii	Gobiiformes	848143664	95.2295766249255	Contig	158	35	6	23	7	0	222	7
Silurus_asotus	Actinopterygii	Siluriformes	752540039	95.7662492546213	Scaffold	128	99	7	57	5	7	291	12
Leptodoras_oyakawai	Actinopterygii	Siluriformes	830148327	74.031007751938	Scaffold	66	18	6	27	2	4	117	6
Oostethus_manadensis	Actinopterygii	Syngnathiformes	653453869	96.8097793679189	Scaffold	24	15	5	4	2	2	48	4
Pterophyllum_scalare	Actinopterygii	Cichliformes	481476575	53.2796660703637	Contig	49	12	1	2	1	0	64	1
Labrus_bergylta	Actinopterygii	Labriformes	805480521	96.0345855694693	Scaffold	98	44	6	22	6	4	170	10
Leuciscus_waleckii	Actinopterygii	Cypriniformes	752538629	76.6249254621348	Scaffold	35	8	2	0	0	1	45	1
Melanogrammus_aeglefinus	Actinopterygii	Gadiformes	652790733	92.9039952295766	Scaffold	105	13	5	52	1	7	175	8
Osmerus_eperlanus	Actinopterygii	Osmeriformes	342758722	57.1556350626118	Scaffold	64	10	5	4	4	3	83	7
Percopsis_transmontana	Actinopterygii	Percopsiformes	458089168	65.2355396541443	Scaffold	59	12	5	11	1	2	87	3
Parasudis_fraserbrunneri	Actinopterygii	Aulopiformes	707987062	41.8902802623733	Scaffold	65	20	6	9	1	4	100	5
Polymixia_japonica	Actinopterygii	Polymixiiformes	554895936	67.0244484197973	Scaffold	53	7	4	7	1	2	71	3
Phycis_blennoides	Actinopterygii	Gadiformes	416766999	62.2242098986285	Scaffold	59	10	5	24	3	4	98	7
Muraenolepis_marmorata	Actinopterygii	Gadiformes	416390766	36.2254025044723	Scaffold	44	4	4	11	1	2	63	3
Phycis_phycis	Actinopterygii	Gadiformes	346335180	42.4865831842576	Scaffold	77	22	1	23	0	5	123	5
Melanonus_zugmayeri	Actinopterygii	Gadiformes	432902915	50.1788908765653	Scaffold	60	9	2	23	2	2	94	4
Cyttopsis_rosea	Actinopterygii	Zeiformes	546506150	54.2039355992844	Scaffold	50	10	5	10	2	1	75	3
Macrourus_berglax	Actinopterygii	Gadiformes	399875629	36.7322599880739	Scaffold	54	1	2	11	1	7	68	8
Bathygadus_melanobranchus	Actinopterygii	Gadiformes	431202967	55.2176505664878	Scaffold	62	6	5	16	1	3	89	4
Lota_lota	Actinopterygii	Gadiformes	397499185	48.1812760882528	Scaffold	44	12	4	23	3	2	83	5
Bregmaceros_cantori	Actinopterygii	Gadiformes	1144104325	21.9439475253429	Scaffold	90	0	3	7	1	7	100	8
Typhlichthys_subterraneus	Actinopterygii	Percopsiformes	555559596	56.0226595110316	Scaffold	55	30	5	12	0	1	102	1
Trisopterus_minutus	Actinopterygii	Gadiformes	334717091	35.0029815146094	Scaffold	79	27	2	40	2	9	148	11
Brosme_brosme	Actinopterygii	Gadiformes	412731310	47.4955277280859	Scaffold	83	11	5	24	3	4	123	7
Boreogadus_saida	Actinopterygii	Gadiformes	412070465	34.943351222421	Scaffold	85	11	4	48	3	5	148	8
Neoniphon_sammara	Actinopterygii	Holocentriformes	659225728	74.5974955277281	Scaffold	66	31	5	9	2	1	111	3
Lampris_guttatus	Actinopterygii	Lampriformes	849277706	37.567084078712	Scaffold	27	10	2	4	2	1	43	3
Myripristis_jacobus	Actinopterygii	Holocentriformes	720396841	73.9713774597496	Scaffold	70	35	6	15	2	4	126	6
Gadus_chalcogrammus	Actinopterygii	Gadiformes	448868398	39.6243291592129	Scaffold	93	18	4	50	1	6	165	7
Regalecus_glesne	Actinopterygii	Lampriformes	656003707	60.1967799642218	Scaffold	23	7	2	3	0	0	35	0
Gadiculus_argenteus	Actinopterygii	Gadiformes	396767394	33.8998211091234	Scaffold	66	8	4	22	1	8	100	9
Rondeletia_loricata	Actinopterygii	Beryciformes	568597941	48.3601669648181	Scaffold	12	2	4	9	2	1	27	3
Holocentrus_rufus	Actinopterygii	Holocentriformes	649757301	77.6386404293381	Scaffold	79	38	6	14	3	2	137	5
Chatrabus_melanurus	Actinopterygii	Batrachoidiformes	1128442880	26.6845557543232	Scaffold	48	20	4	6	0	5	78	5
Sebastes_norvegicus	Actinopterygii	Perciformes	717740616	66.994633273703	Scaffold	85	30	5	13	2	3	133	5
Spondyliosoma_cantharus	Actinopterygii	Spariformes	680472139	80.2921884317233	Scaffold	91	23	5	53	5	4	172	9
Helostoma_temminkii	Actinopterygii	Anabantiformes	599808025	91.8902802623733	Scaffold	157	80	6	33	3	1	276	4
Parablennius_parvicornis	Actinopterygii	Blenniiformes	599249148	62.9695885509839	Scaffold	60	20	5	11	0	1	96	1
Chromis_chromis	Actinopterygii	Perciformes	834429411	63.0888491353608	Scaffold	69	20	6	12	2	5	107	7
Mora_moro	Actinopterygii	Gadiformes	344961111	44.9016100178891	Scaffold	49	3	5	18	3	3	75	6
Trachyrincus_scabrus	Actinopterygii	Gadiformes	369861760	54.8002385211688	Scaffold	48	3	5	10	2	5	66	7
Laemonema_laureysi	Actinopterygii	Gadiformes	306494646	49.1055456171735	Scaffold	55	7	5	20	3	3	87	6
Arctogadus_glacialis	Actinopterygii	Gadiformes	428791846	32.8264758497317	Scaffold	89	12	2	40	2	7	143	9
Selene_dorsalis	Actinopterygii	Carangiformes	528779420	80.3518187239117	Scaffold	113	22	6	23	3	3	164	6
Lesueurigobius_sanzi	Actinopterygii	Gobiiformes	810626388	58.0202742993441	Scaffold	76	18	6	13	1	6	113	7
Brotula_barbata	Actinopterygii	Ophidiiformes	485061200	89.922480620155	Scaffold	75	14	5	17	2	1	111	3
Antennarius_striatus	Actinopterygii	Lophiiformes	441856641	64.4007155635063	Scaffold	49	37	5	13	2	2	104	4
Merluccius_merluccius	Actinopterygii	Gadiformes	401034705	35.8974358974359	Scaffold	70	3	0	19	0	4	92	4
Lamprogrammus_exutus	Actinopterygii	Ophidiiformes	492850272	45.0805008944544	Scaffold	63	8	6	10	1	4	87	5
Beryx_splendens	Actinopterygii	Beryciformes	533267752	44.0369707811568	Scaffold	29	2	2	6	1	3	39	4
Acanthochaenus_luetkenii	Actinopterygii	Beryciformes	545759480	50.3577817531306	Scaffold	20	3	2	4	1	0	29	1
Malacocephalus_occidentalis	Actinopterygii	Gadiformes	350339566	40.9361955873584	Scaffold	68	3	4	19	2	6	94	8
Guentherus_altivela	Actinopterygii	Ateleopodiformes	539598795	9.63029218843172	Scaffold	19	2	3	0	0	0	24	0
Stylephorus_chordatus	Actinopterygii	Stylephoriformes	488488587	31.4549791293977	Scaffold	25	1	0	4	3	0	30	3
Merluccius_polli	Actinopterygii	Gadiformes	401149128	33.4525939177102	Scaffold	89	4	1	14	0	3	108	3
Pollachius_virens	Actinopterygii	Gadiformes	394927939	38.4913536076327	Scaffold	93	14	3	34	2	10	144	12
Carapus_acus	Actinopterygii	Ophidiiformes	387834307	75.7006559332141	Scaffold	171	61	5	32	2	1	269	3
Merluccius_capensis	Actinopterygii	Gadiformes	414317329	39.505068574836	Scaffold	72	3	1	17	0	4	93	4
Myoxocephalus_scorpius	Actinopterygii	Perciformes	520316443	53.6076326774001	Scaffold	42	13	4	7	3	3	66	6
Molva_molva	Actinopterygii	Gadiformes	437480619	47.2570065593321	Scaffold	71	9	4	23	3	5	107	8
Trachyrincus_murrayi	Actinopterygii	Gadiformes	452416606	76.5652951699463	Scaffold	61	2	6	13	2	5	82	7
Borostomias_antarcticus	Actinopterygii	Stomiiformes	430362827	30.4710793082886	Scaffold	32	2	1	5	1	1	40	2
Zeus_faber	Actinopterygii	Zeiformes	610433400	48.3899821109123	Scaffold	66	13	6	12	2	0	97	2
Pseudochromis_fuscus	Actinopterygii	Perciformes	657041210	77.4597495527728	Scaffold	70	35	5	12	4	4	122	8
Merlangius_merlangus	Actinopterygii	Gadiformes	423942190	38.0739415623137	Scaffold	103	13	2	42	2	5	160	7
Monocentris_japonicus	Actinopterygii	Trachichthyiformes	556023515	71.3476446034586	Scaffold	53	6	6	8	3	1	73	4
Benthosema_glaciale	Actinopterygii	Myctophiformes	676314385	45.3190220632081	Scaffold	21	2	4	16	2	0	43	2
Simochromis_diagramma	Actinopterygii	Cichliformes	848827444	97.7340488968396	Scaffold	199	32	6	74	8	1	311	9
Danionella_dracula	Actinopterygii	Cypriniformes	665208374	91.3237924865832	Scaffold	77	18	4	25	3	4	124	7
Arapaima_gigas	Actinopterygii	Osteoglossiformes	661278939	97.0781156827668	Scaffold	80	24	15	19	3	3	138	6
Epinephelus_coioides	Actinopterygii	Perciformes	1023559032	98.2707215265355	Scaffold	166	51	4	36	5	4	257	9
Trachinotus_ovatus	Actinopterygii	Carangiformes	648062395	97.793679189028	Scaffold	133	40	5	14	2	3	192	5
Hypoplectrus_puella	Actinopterygii	Perciformes	612290098	97.1377459749553	Scaffold	114	66	6	36	6	5	222	11
Diretmus_argenteus	Actinopterygii	Trachichthyiformes	302363458	16.2492546213476	Scaffold	19	1	1	0	0	0	21	0
Cetomimus_sp_NI1144	Actinopterygii	Beryciformes	404871927	17.8890876565295	Scaffold	3	1	0	3	0	0	7	0
Diretmoides_pauciradiatus	Actinopterygii	Trachichthyiformes	672603014	43.9475253428742	Scaffold	42	1	5	6	1	0	54	1
Opsanus_beta	Actinopterygii	Batrachoidiformes	1028783780	17.262969588551	Scaffold	47	14	5	3	0	3	69	3
Hoplostethus_atlanticus	Actinopterygii	Trachichthyiformes	520173038	69.4692903995229	Scaffold	44	6	6	10	2	1	66	3
Gephyroberyx_darwinii	Actinopterygii	Trachichthyiformes	535045983	69.4096601073345	Scaffold	53	7	6	11	2	3	77	5
Anoplogaster_cornuta	Actinopterygii	Trachichthyiformes	404844788	31.9916517590936	Scaffold	14	1	4	3	0	1	22	1
Aeoliscus_strigatus	Actinopterygii	Syngnathiformes	381315519	93.0828861061419	Scaffold	34	11	5	9	3	2	59	5
Fistularia_tabacaria	Actinopterygii	Syngnathiformes	593175436	90.4293381037567	Scaffold	51	7	5	9	2	1	72	3
Dactylopterus_volitans	Actinopterygii	Syngnathiformes	576982700	68.9624329159213	Scaffold	81	10	5	7	1	2	103	3
Hippocampus_kuda	Actinopterygii	Syngnathiformes	444947940	84.6451997614788	Scaffold	26	7	6	7	3	2	46	5
Dunckerocampus_dactyliophorus	Actinopterygii	Syngnathiformes	618747239	85.0924269528921	Scaffold	25	29	7	8	3	3	69	6
Entelurus_aequoreus	Actinopterygii	Syngnathiformes	556773907	20.0059630292188	Scaffold	19	9	8	1	0	1	37	1
Hippocampus_whitei	Actinopterygii	Syngnathiformes	432755118	86.1657722122838	Scaffold	27	9	6	7	3	2	49	5
Macroramphosus_scolopax	Actinopterygii	Syngnathiformes	417659696	87.6267143709004	Scaffold	33	10	6	7	1	2	56	3
Syngnathus_rostellatus	Actinopterygii	Syngnathiformes	283186098	89.4752534287418	Scaffold	26	7	6	7	3	2	46	5
Nerophis_ophidion	Actinopterygii	Syngnathiformes	976361201	32.7668455575432	Scaffold	26	10	6	3	0	1	45	1
Syngnathus_typhle	Actinopterygii	Syngnathiformes	314580961	95.2295766249255	Scaffold	21	9	7	7	3	2	44	5
Anguilla_obscura	Actinopterygii	Anguilliformes	882390062	79.3381037567084	Scaffold	182	42	11	23	2	4	258	6
Anguilla_megastoma	Actinopterygii	Anguilliformes	877765645	80.2325581395349	Scaffold	183	41	11	28	4	4	263	8
Anguilla_marmorata	Actinopterygii	Anguilliformes	882006954	81.6040548598688	Scaffold	171	32	13	28	3	3	244	6
Pungitius_pungitius	Actinopterygii	Perciformes	466582808	98.062015503876	Scaffold	131	57	6	25	6	4	219	10
Petrochromis_trewavasae	Actinopterygii	Cichliformes	917573940	97.8831246273107	Scaffold	171	33	6	58	9	1	268	10
Tropheus_moorii	Actinopterygii	Cichliformes	911126605	97.376267143709	Scaffold	166	29	6	60	7	1	261	8
Harpagifer_antarcticus	Actinopterygii	Perciformes	941503312	91.025641025641	Scaffold	131	30	6	36	6	3	203	9
Trematomus_bernacchii	Actinopterygii	Perciformes	867125071	95.9749552772809	Scaffold	221	48	6	55	7	4	330	11
Gymnodraco_acuticeps	Actinopterygii	Perciformes	996888495	90.7274895646989	Scaffold	150	29	5	36	5	3	220	8
Phalloptychus_januarius	Actinopterygii	Cyprinodontiformes	603731518	97.9129397734049	Contig	109	38	6	39	8	1	192	9
Mallotus_villosus	Actinopterygii	Osmeriformes	490877849	92.9039952295766	Scaffold	136	15	3	11	2	5	165	7
Brachyrhaphis_roseni	Actinopterygii	Cyprinodontiformes	646914198	84.6153846153846	Scaffold	84	26	6	22	4	1	138	5
Alfaro_cultratus	Actinopterygii	Cyprinodontiformes	639540724	88.1335718545021	Scaffold	87	24	6	25	6	1	142	7
Poeciliopsis_prolifica	Actinopterygii	Cyprinodontiformes	593285568	86.4937388193202	Scaffold	77	23	6	20	5	1	126	6
Poeciliopsis_paucimaculata	Actinopterygii	Cyprinodontiformes	643974302	90.608228980322	Scaffold	78	21	5	20	5	2	124	7
Brachyrhaphis_terrabensis	Actinopterygii	Cyprinodontiformes	667929605	57.2748956469887	Scaffold	71	23	5	5	0	1	104	1
Micropoecilia_bifurca	Actinopterygii	Cyprinodontiformes	705096005	73.4943351222421	Scaffold	96	21	5	26	4	1	148	5
Poeciliopsis_gracilis	Actinopterygii	Cyprinodontiformes	594430629	84.8539057841383	Scaffold	83	25	5	29	7	1	142	8
Girardinus_metallicus	Actinopterygii	Cyprinodontiformes	674367140	83.0948121645796	Scaffold	80	23	6	26	4	1	135	5
Poeciliopsis_infans	Actinopterygii	Cyprinodontiformes	582637719	89.9522957662493	Scaffold	73	22	6	24	6	1	125	7
Poeciliopsis_presidionis	Actinopterygii	Cyprinodontiformes	591876328	85.6589147286822	Scaffold	88	20	6	26	8	1	140	9
Poecilia_wingei	Actinopterygii	Cyprinodontiformes	698351719	73.1365533691115	Scaffold	79	18	6	18	4	1	121	5
Poecilia_gillii	Actinopterygii	Cyprinodontiformes	671821890	81.1866428145498	Scaffold	96	25	6	22	4	1	149	5
Diplodus_sargus	Actinopterygii	Spariformes	784049296	96.4221824686941	Scaffold	187	57	6	97	8	5	347	13
Mullus_surmuletus	Actinopterygii	Syngnathiformes	533324175	88.4615384615385	Scaffold	130	31	5	21	2	2	187	4
Serranus_cabrilla	Actinopterygii	Perciformes	630578932	94.4841979725701	Scaffold	129	60	5	49	6	5	243	11
Danio_albolineatus	Actinopterygii	Cypriniformes	1463018096	79.3082886106142	Scaffold	142	41	5	37	2	7	225	9
Danio_jaintianensis	Actinopterygii	Cypriniformes	1122503336	86.5235539654144	Scaffold	108	44	7	45	4	5	204	9
Danio_choprai	Actinopterygii	Cypriniformes	1102162037	73.8223017292785	Scaffold	110	43	4	42	4	6	199	10
Danio_tinwini	Actinopterygii	Cypriniformes	1497358328	81.6040548598688	Scaffold	127	60	5	36	4	5	228	9
Colossoma_macropomum	Actinopterygii	Characiformes	1221847006	98.6881335718545	Scaffold	366	130	7	141	4	23	644	27
Cyprinus_carpio_carpio	Actinopterygii	Cypriniformes	1460348793	98.5688729874776	Scaffold	238	105	8	73	16	8	424	24
Dicentrarchus_labrax	Actinopterygii	Perciformes	695892153	98.7775790101371	Scaffold	188	66	6	67	9	3	327	12
Micropoecilia_picta	Actinopterygii	Cyprinodontiformes	737314582	94.2456768038163	Contig	96	25	3	18	3	1	142	4
Coregonus_lavaretus	Actinopterygii	Salmoniformes	862866	0.298151460942159	Contig	0	0	0	0	0	0	0	0
Menidia_menidia	Actinopterygii	Atheriniformes	620036635	86.1955873583781	Scaffold	86	29	6	26	5	3	147	8
Lagocephalus_sceleratus	Actinopterygii	Tetraodontiformes	373990197	96.541443053071	Contig	110	20	5	31	5	8	166	13
Helicolenus_avius	Actinopterygii	Perciformes	343527933	12.6416219439475	Scaffold	60	25	0	12	2	2	97	4
Adelosebastes_latens	Actinopterygii	Perciformes	832469038	84.943351222421	Scaffold	143	45	6	47	5	4	241	9
Sebastes_helvomaculatus	Actinopterygii	Perciformes	800919275	88.4317233154442	Scaffold	114	60	6	47	5	3	227	8
Sebastes_exsul	Actinopterygii	Perciformes	789914691	90.190816935003	Scaffold	113	55	6	44	5	3	218	8
Sebastes_dallii	Actinopterygii	Perciformes	849191471	92.4269528920692	Scaffold	131	55	6	56	6	3	248	9
Sebastes_goodei	Actinopterygii	Perciformes	766499479	82.9159212880143	Scaffold	119	44	6	42	3	2	211	5
Sebastes_cheni	Actinopterygii	Perciformes	781405488	91.3237924865832	Scaffold	121	62	6	53	5	3	242	8
Sebastes_crameri	Actinopterygii	Perciformes	801889896	90.1311866428146	Scaffold	131	56	6	55	6	4	248	10
Sebastes_fasciatus	Actinopterygii	Perciformes	796284246	88.7596899224806	Scaffold	127	50	6	47	5	3	230	8
Sebastes_entomelas	Actinopterygii	Perciformes	801786131	92.6654740608229	Scaffold	137	66	6	59	5	4	268	9
Sebastes_flavidus	Actinopterygii	Perciformes	803706445	90.8169350029815	Scaffold	137	57	6	51	6	4	251	10
Sebastes_glaucus	Actinopterygii	Perciformes	781172899	83.0948121645796	Scaffold	128	64	6	45	4	4	243	8
Sebastes_ciliatus	Actinopterygii	Perciformes	812770900	87.0602265951103	Scaffold	149	67	6	42	4	4	264	8
Helicolenus_hilgendorfi	Actinopterygii	Perciformes	481359663	24.8360166964818	Scaffold	68	34	0	33	2	0	135	2
Sebastes_alutus	Actinopterygii	Perciformes	793687741	84.3470483005367	Scaffold	123	59	6	40	5	3	228	8
Sebastes_baramenuke	Actinopterygii	Perciformes	809143364	88.1037567084079	Scaffold	131	67	6	48	6	2	252	8
Sebastes_caurinus	Actinopterygii	Perciformes	780142603	84.6451997614788	Scaffold	117	55	6	38	6	3	216	9
Sebastes_carnatus	Actinopterygii	Perciformes	784640190	87.0005963029219	Scaffold	116	47	6	42	6	3	211	9
Sebastes_babcocki	Actinopterygii	Perciformes	784606613	87.6863446630888	Scaffold	126	52	6	56	4	3	240	7
Sebastes_aleutianus	Actinopterygii	Perciformes	889524689	97.793679189028	Scaffold	245	87	6	103	7	3	441	10
Sebastes_diploproa	Actinopterygii	Perciformes	790597977	88.40190816935	Scaffold	120	48	6	46	5	3	220	8
Sebastes_constellatus	Actinopterygii	Perciformes	800515964	92.6356589147287	Scaffold	125	63	6	53	6	3	247	9
Sebastes_aurora	Actinopterygii	Perciformes	795546944	88.7298747763864	Scaffold	123	60	6	46	4	3	235	7
Sebastes_chlorostictus	Actinopterygii	Perciformes	805126900	92.3076923076923	Scaffold	119	58	6	59	6	3	242	9
Sebastes_elongatus	Actinopterygii	Perciformes	783285582	84.6451997614788	Scaffold	124	67	6	52	5	3	249	8
Hozukius_emblemarius	Actinopterygii	Perciformes	834246755	82.8861061419201	Scaffold	137	59	6	45	5	3	247	8
Sebastes_diaconus	Actinopterygii	Perciformes	826466321	93.3512224209899	Scaffold	129	59	6	59	6	3	253	9
Sebastes_atrovirens	Actinopterygii	Perciformes	802451845	90.2504472271914	Scaffold	124	58	6	45	4	3	233	7
Sebastes_ensifer	Actinopterygii	Perciformes	791387913	89.0578413834228	Scaffold	122	57	6	43	5	3	228	8
Sebastes_auriculatus	Actinopterygii	Perciformes	794792569	88.1335718545021	Scaffold	134	60	6	46	6	3	246	9
Sebastes_borealis	Actinopterygii	Perciformes	466167128	22.3017292784735	Scaffold	66	41	1	19	3	2	127	5
Hozukius_guyotensis	Actinopterygii	Perciformes	835738012	83.1842576028623	Scaffold	137	56	6	43	4	5	242	9
Sebastes_iracundus	Actinopterygii	Perciformes	813246135	86.1359570661896	Scaffold	130	62	6	44	7	4	242	11
Sebastes_koreanus	Actinopterygii	Perciformes	782186411	82.9755515802027	Scaffold	121	47	6	39	6	3	213	9
Sebastes_matsubarae	Actinopterygii	Perciformes	809139827	86.7024448419797	Scaffold	130	61	6	49	5	4	246	9
Sebastes_paucispinis	Actinopterygii	Perciformes	773410464	87.4478234943351	Scaffold	118	48	6	58	4	3	230	7
Sebastes_nebulosus	Actinopterygii	Perciformes	788231101	86.5533691115086	Scaffold	125	56	6	44	6	3	231	9
Sebastes_pachycephalus	Actinopterygii	Perciformes	791064454	90.3100775193798	Scaffold	140	65	6	51	6	3	262	9
Sebastes_inermis	Actinopterygii	Perciformes	778668614	91.3237924865832	Scaffold	124	56	6	53	3	3	239	6
Sebastes_oblongus	Actinopterygii	Perciformes	775773698	89.087656529517	Scaffold	129	56	6	41	5	4	232	9
Sebastes_joyneri	Actinopterygii	Perciformes	780419780	90.6678592725104	Scaffold	123	61	6	56	4	3	246	7
Sebastes_oculatus	Actinopterygii	Perciformes	797882259	90.6678592725104	Scaffold	125	63	6	49	3	3	243	6
Sebastes_kiyomatsui	Actinopterygii	Perciformes	782654133	88.7298747763864	Scaffold	116	59	6	45	5	4	226	9
Sebastes_melanostomus	Actinopterygii	Perciformes	791179900	89.9522957662493	Scaffold	131	62	6	51	6	3	250	9
Sebastes_levis	Actinopterygii	Perciformes	779712678	89.5945140131187	Scaffold	124	58	6	51	3	4	239	7
Sebastes_mentella	Actinopterygii	Perciformes	793932119	88.5211687537269	Scaffold	130	48	6	47	4	3	231	7
Sebastes_hopkinsi	Actinopterygii	Perciformes	845328362	92.0691711389386	Scaffold	144	65	6	62	4	4	277	8
Sebastes_nudus	Actinopterygii	Perciformes	795486752	89.505068574836	Scaffold	141	60	6	57	6	3	264	9
Sebastes_mystinus	Actinopterygii	Perciformes	798473675	92.0691711389386	Scaffold	135	58	6	55	5	3	254	8
Sebastes_pinniger	Actinopterygii	Perciformes	790080651	93.2915921288014	Scaffold	129	62	6	54	5	3	251	8
Sebastes_maliger	Actinopterygii	Perciformes	794993132	88.8491353607633	Scaffold	126	59	6	50	5	3	241	8
Sebastes_miniatus	Actinopterygii	Perciformes	850744298	98.3601669648181	Scaffold	228	66	6	92	7	3	392	10
Sebastes_hubbsi	Actinopterygii	Perciformes	794046964	88.40190816935	Scaffold	142	57	6	46	5	3	251	8
Sebastes_jordani	Actinopterygii	Perciformes	782434185	89.1174716756112	Scaffold	110	47	6	52	4	2	215	6
Sebastes_minor	Actinopterygii	Perciformes	775604023	86.9707811568277	Scaffold	123	51	6	49	5	1	229	6
Sebastes_moseri	Actinopterygii	Perciformes	792942029	91.9200954084675	Scaffold	113	49	6	51	4	3	219	7
Sebastes_melanops	Actinopterygii	Perciformes	782955195	84.0787119856887	Scaffold	126	60	6	42	5	3	234	8
Sebastes_itinus	Actinopterygii	Perciformes	786593811	88.2826475849732	Scaffold	134	65	6	52	6	2	257	8
Sebastes_nivosus	Actinopterygii	Perciformes	775402973	90.0417412045319	Scaffold	133	66	6	47	6	3	252	9
Sebastes_saxicola	Actinopterygii	Perciformes	791449454	89.5646988670244	Scaffold	118	53	6	52	7	3	229	10
Sebastes_semicinctus	Actinopterygii	Perciformes	794013289	91.1747167561121	Scaffold	122	54	6	39	7	3	221	10
Sebastes_variegatus	Actinopterygii	Perciformes	789441459	84.257602862254	Scaffold	126	60	6	42	3	4	234	7
Sebastes_zacentrus	Actinopterygii	Perciformes	801744738	85.9272510435301	Scaffold	126	61	6	56	5	3	249	8
Sebastes_steindachneri	Actinopterygii	Perciformes	781033863	80.0536672629696	Scaffold	109	60	6	37	5	3	212	8
Sebastes_rastrelliger	Actinopterygii	Perciformes	788811301	91.44305307096	Scaffold	125	56	6	46	7	3	233	10
Sebastes_variabilis	Actinopterygii	Perciformes	818206237	90.1311866428146	Scaffold	138	71	6	57	6	4	272	10
Sebastes_serriceps	Actinopterygii	Perciformes	783510486	89.2665474060823	Scaffold	126	54	6	47	3	2	233	5
Sebastes_trivittatus	Actinopterygii	Perciformes	786425508	87.0005963029219	Scaffold	130	56	5	46	5	3	237	8
Sebastes_scythropus	Actinopterygii	Perciformes	774900323	90.8467501490757	Scaffold	115	44	6	56	4	4	221	8
Sebastes_proriger	Actinopterygii	Perciformes	777084423	86.1955873583781	Scaffold	131	51	6	46	4	3	234	7
Sebastes_polyspinis	Actinopterygii	Perciformes	799549506	87.3881932021467	Scaffold	138	65	6	48	2	3	257	5
Sebastes_ruberrimus	Actinopterygii	Perciformes	778407898	81.9618366129994	Scaffold	113	58	6	37	4	3	214	7
Sebastes_reedi	Actinopterygii	Perciformes	805431085	92.9338103756708	Scaffold	141	68	6	52	5	4	267	9
Sebastes_rosenblatti	Actinopterygii	Perciformes	779946216	88.8789505068575	Scaffold	113	58	6	51	6	3	228	9
Sebastes_rosaceus	Actinopterygii	Perciformes	959585719	97.6147883124627	Scaffold	236	81	7	94	12	5	418	17
Sebastes_taczanowskii	Actinopterygii	Perciformes	784925061	85.0626118067978	Scaffold	132	57	6	53	5	3	248	8
Sebastes_wilsoni	Actinopterygii	Perciformes	807364487	89.6839594514013	Scaffold	127	60	6	56	7	4	249	11
Sebastes_rubrivinctus	Actinopterygii	Perciformes	787309355	91.4728682170543	Scaffold	133	54	6	54	5	3	247	8
Sebastes_vulpes	Actinopterygii	Perciformes	523558042	38.252832438879	Scaffold	38	32	4	18	4	1	92	5
Sebastes_thompsoni	Actinopterygii	Perciformes	773123815	89.8330351818724	Scaffold	118	56	6	47	4	3	227	7
Sebastes_zonatus	Actinopterygii	Perciformes	763582854	73.5837805605247	Scaffold	103	58	6	41	5	3	208	8
Sebastolobus_alascanus	Actinopterygii	Perciformes	858864611	89.922480620155	Scaffold	158	44	7	43	5	4	252	9
Sebastiscus_albofasciatus	Actinopterygii	Perciformes	787252963	87.1198568872988	Scaffold	141	50	6	47	5	4	244	9
Sebastiscus_tertius	Actinopterygii	Perciformes	772441018	87.1198568872988	Scaffold	132	46	6	49	5	4	233	9
Sebastolobus_altivelis	Actinopterygii	Perciformes	851925253	85.9570661896243	Scaffold	137	42	6	36	4	4	221	8
Poeciliopsis_turneri	Actinopterygii	Cyprinodontiformes	598381391	97.2868217054263	Contig	99	30	6	35	5	2	170	7
Trematomus_scotti	Actinopterygii	Perciformes	833234898	42.2182468694097	Scaffold	47	3	6	7	2	3	63	5
Bovichtus_diacanthus	Actinopterygii	Perciformes	641789583	89.6839594514013	Scaffold	40	8	6	7	3	3	61	6
Cryodraco_antarcticus	Actinopterygii	Perciformes	944118312	76.6249254621348	Scaffold	45	7	6	19	5	3	77	8
Akarotaxis_nudiceps	Actinopterygii	Perciformes	844240027	69.200954084675	Scaffold	61	14	6	10	3	4	91	7
Notothenia_rossii	Actinopterygii	Perciformes	987096595	78.9803220035778	Scaffold	54	14	6	14	5	4	88	9
Vomeridens_infuscipinnis	Actinopterygii	Perciformes	832671547	61.0316040548599	Scaffold	41	10	6	11	3	2	68	5
Histiodraco_velifer	Actinopterygii	Perciformes	830463795	76.386404293381	Scaffold	57	19	6	16	3	4	98	7
Pagetopsis_macropterus	Actinopterygii	Perciformes	957852084	74.8956469886702	Scaffold	55	15	6	18	3	2	94	5
Lindbergichthys_nudifrons	Actinopterygii	Perciformes	727640906	82.4388789505069	Scaffold	51	9	5	9	5	5	74	10
Dolloidraco_longedorsalis	Actinopterygii	Perciformes	845679036	66.1299940369708	Scaffold	42	5	6	4	2	3	57	5
Gobionotothen_gibberifrons	Actinopterygii	Perciformes	784121524	75.4621347644603	Scaffold	51	15	6	15	5	1	87	6
Bathydraco_marri	Actinopterygii	Perciformes	889789811	47.0184853905784	Scaffold	38	7	6	7	2	4	58	6
Lepidonotothen_squamifrons	Actinopterygii	Perciformes	757706109	59.6004770423375	Scaffold	43	6	6	8	3	4	63	7
Trematomus_hansoni	Actinopterygii	Perciformes	708409955	62.6714370900417	Scaffold	62	5	6	9	4	4	82	8
Bovichtus_variegatus	Actinopterygii	Perciformes	656996731	89.8330351818724	Scaffold	37	10	6	9	2	4	62	6
Chaenodraco_wilsoni	Actinopterygii	Perciformes	956362274	73.5241502683363	Scaffold	55	11	6	14	4	2	86	6
Chionobathyscus_dewitti	Actinopterygii	Perciformes	899757586	57.4239713774598	Scaffold	40	5	6	7	1	3	58	4
Lepidonotothen_larseni	Actinopterygii	Perciformes	839260107	39.8628503279666	Scaffold	44	6	6	10	3	4	66	7
Cyprinodon_variegatus	Actinopterygii	Cyprinodontiformes	1035184475	93.8282647584973	Scaffold	112	55	6	33	4	2	206	6
Petromyzon_marinus	Agnatha	Petromyzontiformes	1089034212	62.4031007751938	Chromosome	68	37	6	1	0	0	112	0
Entosphenus_tridentatus	Agnatha	Petromyzontiformes	927744424	49.4931425163983	Chromosome	63	40	4	2	0	0	109	0
Lethenteron_reissneri	Agnatha	Petromyzontiformes	1063012140	57.0363744782349	Chromosome	88	38	5	2	0	0	133	0
Lethenteron_camtschaticum	Agnatha	Petromyzontiformes	1074727531	50.1490757304711	Scaffold	37	7	4	0	0	0	48	0
Eptatretus_burgeri	Agnatha	Myxiniformes	1717495240	49.7614788312463	Scaffold	123	0	0	82	0	0	205	0
Xenopus_tropicalis	Amphibia	Anura	1451283599	97.2570065593321	Chromosome	1108	6	25	578	0	52	1717	52
Ambystoma_mexicanum	Amphibia	Caudata	28206905576	88.40190816935	Chromosome	936	9	42	119	2	85	1106	87
Pyxicephalus_adspersus	Amphibia	Anura	1563367516	90.7274895646989	Chromosome	832	4	12	54	5	105	902	110
Leptobrachium_leishanense	Amphibia	Anura	3549060464	94.2456768038163	Chromosome	852	6	28	133	3	143	1019	146
Bufo_gargarizans	Amphibia	Anura	4545465442	90.9660107334526	Chromosome	915	4	8	41	4	136	968	140
Xenopus_laevis	Amphibia	Anura	2742451793	98.0918306499702	Chromosome	842	6	29	388	0	51	1265	51
Leptobrachium_ailaonicum	Amphibia	Anura	3535795546	85.2116875372689	Chromosome	817	2	23	97	4	107	939	111
Hymenochirus_boettgeri	Amphibia	Anura	3210867089	91.5921288014311	Chromosome	622	4	15	150	2	52	791	54
Engystomops_pustulosus	Amphibia	Anura	2555516698	79.4573643410853	Chromosome	1363	5	14	72	3	228	1454	231
Eleutherodactylus_coqui	Amphibia	Anura	2789347782	82.8861061419201	Chromosome	763	3	3	12	0	199	781	199
Xenopus_borealis	Amphibia	Anura	2747450723	86.9707811568277	Chromosome	657	7	23	162	0	59	849	59
Rhinatrema_bivittatum	Amphibia	Gymnophiona	5319239186	95.3488372093023	Chromosome	1249	9	18	263	5	17	1539	22
Microcaecilia_unicolor	Amphibia	Gymnophiona	4685939421	95.4680977936792	Chromosome	917	4	23	143	4	28	1087	32
Geotrypetes_seraphini	Amphibia	Gymnophiona	3779430017	95.3488372093023	Chromosome	683	3	6	126	2	3	818	5
Bufo_bufo	Amphibia	Anura	5044762059	94.6630888491354	Chromosome	890	4	12	39	2	112	945	114
Rana_temporaria	Amphibia	Anura	4111445260	93.7984496124031	Chromosome	959	4	12	147	5	208	1122	213
Lithobates_catesbeianus	Amphibia	Anura	6250353185	46.0644007155635	Scaffold	1159	3	12	43	4	192	1217	196
Spea_multiplicata	Amphibia	Anura	1075972709	80.6797853309481	Scaffold	1015	5	16	94	5	101	1130	106
Scaphiopus_couchii	Amphibia	Anura	484148731	0.894454382826476	Scaffold	16	0	1	0	0	3	17	3
Scaphiopus_holbrookii	Amphibia	Anura	710849620	2.53428741800835	Scaffold	90	0	3	0	0	11	93	11
Spea_bombifrons	Amphibia	Anura	765304928	3.33929636255218	Scaffold	100	0	4	0	0	14	104	14
Oophaga_pumilio	Amphibia	Anura	3493380730	71.7948717948718	Scaffold	513	5	12	9	2	92	539	94
Limnodynastes_dumerilii	Amphibia	Anura	2378679715	84.0787119856887	Scaffold	1003	6	14	70	2	136	1093	138
Platyplectrum_ornatum	Amphibia	Anura	1065311793	44.6332737030411	Scaffold	354	0	2	11	0	84	367	84
Glandirana_rugosa	Amphibia	Anura	7628398632	83.4525939177102	Scaffold	1167	5	12	68	4	264	1252	268
Pipa_parva	Amphibia	Anura	1370893480	28.3243887895051	Scaffold	512	4	10	18	0	22	544	22
Pipa_carvalhoi	Amphibia	Anura	1192124124	11.9558735837806	Contig	353	3	5	6	0	11	367	11
Phrynoglossus_myanhessei	Amphibia	Anura	1829122027	7.54323196183661	Contig	365	3	10	0	0	50	378	50
Pseudis_tocantins	Amphibia	Anura	24258155	0	Scaffold	0	0	0	0	0	0	0	0
Rhinella_marina	Amphibia	Anura	2551760146	90.1013714967203	Contig	1006	4	11	43	4	134	1064	138
Bombina_variegata_variegata	Amphibia	Anura	4679106955	11.8664281454979	Scaffold	525	2	11	1	0	67	539	67
Nanorana_parkeri	Amphibia	Anura	2053867363	92.397137745975	Scaffold	717	5	12	84	5	131	818	136
Meleagris_gallopavo	Aves	Galliformes	1115474681	82.7072152653548	Chromosome	75	3	0	0	0	2	78	2
Ficedula_albicollis	Aves	Passeriformes	1118343587	92.0095408467502	Chromosome	21	2	0	0	2	6	23	8
Corvus_cornix_cornix	Aves	Passeriformes	1030881721	90.8765652951699	Chromosome	26	1	0	0	1	9	27	10
Parus_major	Aves	Passeriformes	1020310769	93.1723315444246	Chromosome	22	1	0	0	2	3	23	5
Coturnix_japonica	Aves	Galliformes	927640260	96.3029218843172	Chromosome	59	3	0	0	2	2	62	4
Passer_domesticus	Aves	Passeriformes	1042720703	90.9361955873584	Chromosome	24	1	0	0	0	3	25	3
Setophaga_coronata	Aves	Passeriformes	1022651334	80.799045915325	Chromosome	13	1	0	0	1	1	14	2
Columba_livia	Aves	Columbiformes	1018016946	83.840190816935	Chromosome	8	1	0	0	0	1	9	1
Numida_meleagris	Aves	Galliformes	1043264150	94.4543828264759	Chromosome	55	2	0	0	2	2	57	4
Anas_platyrhynchos_platyrhynchos	Aves	Anseriformes	1136415614	88.9683959451401	Chromosome	311	3	0	0	1	2	314	3
Junco_hyemalis	Aves	Passeriformes	1031540353	91.8604651162791	Chromosome	34	1	0	0	2	3	35	5
Calypte_anna	Aves	Apodiformes	1059706240	93.0232558139535	Chromosome	144	3	0	0	2	8	147	10
Taeniopygia_guttata	Aves	Passeriformes	1056271264	95.4979129397734	Chromosome	45	1	0	0	2	7	46	9
Strigops_habroptila	Aves	Psittaciformes	1148615375	96.5116279069768	Chromosome	125	2	0	0	1	1	127	2
Lonchura_striata_domestica	Aves	Passeriformes	1060269806	94.6332737030411	Chromosome	36	1	0	0	2	3	37	5
Lichenostomus_melanops	Aves	Passeriformes	1102944376	96.690518783542	Chromosome	236	2	0	0	3	19	238	22
Alca_torda	Aves	Charadriiformes	1178492568	95.0805008944544	Chromosome	95	1	0	0	2	2	96	4
Cairina_moschata_domestica	Aves	Anseriformes	1109217119	94.5140131186643	Chromosome	92	3	0	0	2	3	95	5
Corvus_moneduloides	Aves	Passeriformes	1112750989	94.7227191413238	Chromosome	46	1	0	0	2	10	47	12
Malurus_cyaneus	Aves	Passeriformes	1078891882	91.9499105545617	Chromosome	23	1	0	0	0	11	24	11
Geothlypis_trichas	Aves	Passeriformes	1078128490	90.8765652951699	Chromosome	229	1	0	0	2	20	230	22
Tauraco_erythrolophus	Aves	Musophagiformes	1252271553	94.7227191413238	Chromosome	108	1	0	0	2	3	109	5
Pterocles_gutturalis	Aves	Ciconiiformes	1127422757	94.6332737030411	Chromosome	83	1	0	0	2	1	84	3
Bucorvus_abyssinicus	Aves	Bucerotiformes	1132597561	95.7364341085271	Chromosome	53	1	0	0	2	2	54	4
Cygnus_olor	Aves	Anseriformes	1134186636	95.169946332737	Chromosome	216	2	0	0	2	3	218	5
Merops_nubicus	Aves	Coraciiformes	1149356202	95.1401311866428	Chromosome	82	1	0	0	1	5	83	6
Sterna_hirundo	Aves	Charadriiformes	1229972541	96.3923673225999	Chromosome	151	3	0	0	2	3	154	5
Sylvia_atricapilla	Aves	Passeriformes	1066786587	94.0071556350626	Chromosome	76	1	0	0	2	13	77	15
Phoenicopterus_ruber	Aves	Phoenicopteriformes	1246226932	95.7662492546213	Chromosome	246	1	0	0	2	1	247	3
Aythya_fuligula	Aves	Anseriformes	1126988109	95.2295766249255	Chromosome	299	3	0	0	2	4	302	6
Cariama_cristata	Aves	Cariamiformes	1215245693	96.273106738223	Chromosome	49	2	0	0	2	2	51	4
Catharus_ustulatus	Aves	Passeriformes	1131635256	96.1538461538462	Chromosome	39	2	0	0	2	17	41	19
Chiroxiphia_lanceolata	Aves	Passeriformes	1089631598	95.0805008944544	Chromosome	112	1	0	0	2	13	113	15
Balearica_regulorum	Aves	Gruiformes	1221051782	96.6607036374478	Chromosome	148	3	0	0	2	3	151	5
Stictonetta_naevosa	Aves	Anseriformes	1132698962	94.7227191413238	Chromosome	258	3	0	0	1	2	261	3
Heteronetta_atricapilla	Aves	Anseriformes	1151880818	94.9612403100775	Chromosome	235	2	0	0	1	3	237	4
Nettapus_auritus	Aves	Anseriformes	1134546692	95.0208706022659	Chromosome	407	3	0	0	1	3	410	4
Oxyura_jamaicensis	Aves	Anseriformes	1147601678	95.0805008944544	Chromosome	249	3	0	0	1	3	252	4
Poecile_atricapillus	Aves	Passeriformes	1047807048	92.9934406678593	Chromosome	22	1	0	0	2	3	23	5
Melopsittacus_undulatus	Aves	Psittaciformes	1171635651	97.1377459749553	Chromosome	184	0	0	0	0	1	184	1
Molothrus_ater	Aves	Passeriformes	1087312585	94.9016100178891	Chromosome	161	1	0	0	2	10	162	12
Nyctibius_grandis	Aves	Caprimulgiformes	1256414880	95.6171735241503	Chromosome	200	2	0	0	2	3	202	5
Rhegmatorhina_hoffmannsi	Aves	Passeriformes	1066555733	91.6219439475253	Chromosome	22	1	0	0	2	12	23	14
Corvus_monedula	Aves	Passeriformes	1035863955	90.1610017889088	Chromosome	17	1	0	0	2	5	18	7
Sylvia_borin	Aves	Passeriformes	1045652180	95.438282647585	Chromosome	95	1	0	0	2	14	96	16
Dryobates_pubescens	Aves	Piciformes	1187956536	94.752534287418	Chromosome	292	1	0	0	2	4	293	6
Falco_rusticolus	Aves	Falconiformes	1195847766	95.5575432319618	Chromosome	60	2	0	0	2	2	62	4
Pogoniulus_pusillus	Aves	Piciformes	1272358903	95.1103160405486	Chromosome	95	0	0	0	2	7	95	9
Hirundo_rustica	Aves	Passeriformes	1105955550	94.8717948717949	Chromosome	132	2	0	0	2	10	134	12
Colaptes_auratus	Aves	Piciformes	1378187165	89.4156231365534	Chromosome	1012	1	0	0	2	7	1013	9
Anas_platyrhynchos	Aves	Anseriformes	1188516685	94.3053070960048	Chromosome	823	3	0	0	2	6	826	8
Fringilla_coelebs	Aves	Passeriformes	994865760	90.3697078115683	Chromosome	27	1	0	0	2	4	28	6
Motacilla_alba_alba	Aves	Passeriformes	1072653902	93.5599284436494	Chromosome	140	1	0	0	2	14	141	16
Lamprotornis_superbus	Aves	Passeriformes	1068005652	94.8419797257007	Chromosome	23	2	0	0	2	6	25	8
Dromaius_novaehollandiae	Aves	Casuariiformes	1247468792	95.7066189624329	Chromosome	286	1	0	0	2	3	287	5
Gallus_gallus	Aves	Galliformes	1053332251	95.6469886702445	Chromosome	348	3	0	0	2	3	351	5
Acanthisitta_chloris	Aves	Passeriformes	1077387582	94.335122242099	Chromosome	32	1	0	0	2	5	33	7
Myiopsitta_monachus	Aves	Psittaciformes	1168583304	96.541443053071	Chromosome	55	0	0	0	2	1	55	3
Amazona_aestiva	Aves	Psittaciformes	1130393257	91.5623136553369	Chromosome	4	0	0	0	0	0	4	0
Pluvialis_apricaria	Aves	Charadriiformes	1247767512	95.2892069171139	Chromosome	129	3	1	0	2	4	133	6
Ciconia_maguari	Aves	Ciconiiformes	1239437416	95.2892069171139	Chromosome	90	1	0	0	2	2	91	4
Falco_naumanni	Aves	Falconiformes	1215719661	95.6768038163387	Chromosome	70	1	0	0	2	4	71	6
Cuculus_canorus	Aves	Cuculiformes	1180156273	96.273106738223	Chromosome	208	1	0	0	2	5	209	7
Cairina_moschata	Aves	Anseriformes	1118556028	92.3375074537865	Chromosome	613	3	0	0	2	4	616	6
Gymnogyps_californianus	Aves	Accipitriformes	1240179868	93.1127012522361	Chromosome	183	3	1	0	2	2	187	4
Certhia_americana	Aves	Passeriformes	1113356413	93.0828861061419	Chromosome	111	1	0	0	1	3	112	4
Diglossa_brunneiventris	Aves	Passeriformes	1079473785	93.3214072748956	Chromosome	102	1	0	0	1	10	103	11
Corvus_hawaiiensis	Aves	Passeriformes	1151594481	95.2593917710197	Chromosome	53	1	0	0	2	9	54	11
Apus_apus	Aves	Apodiformes	1100361224	94.2158616577221	Chromosome	155	2	0	0	2	12	157	14
Hemiprocne_comata	Aves	Apodiformes	1164813063	94.9314251639833	Chromosome	68	2	0	0	2	3	70	5
Theristicus_caerulescens	Aves	Pelecaniformes	1203372763	95.7364341085271	Chromosome	295	3	0	0	2	2	298	4
Agelaius_phoeniceus	Aves	Passeriformes	1188529604	95.5277280858676	Chromosome	239	1	0	0	2	14	240	16
Trogon_surrucura	Aves	Trogoniformes	1165749515	95.6171735241503	Chromosome	106	3	0	0	2	10	109	12
Porphyrio_hochstetteri	Aves	Gruiformes	1270294353	95.169946332737	Chromosome	330	3	0	0	2	2	333	4
Prinia_subflava	Aves	Passeriformes	1123328946	94.6332737030411	Chromosome	138	1	0	0	2	14	139	16
Archilochus_colubris	Aves	Apodiformes	1100571516	96.2432915921288	Chromosome	650	3	0	0	2	12	653	14
Lagopus_muta	Aves	Galliformes	1026755127	95.6469886702445	Chromosome	68	3	0	0	2	2	71	4
Sturnus_vulgaris	Aves	Passeriformes	1043825371	94.752534287418	Chromosome	107	2	0	0	2	8	109	10
Falco_cherrug	Aves	Falconiformes	1309366964	95.3488372093023	Chromosome	94	2	0	0	2	2	96	4
Falco_peregrinus	Aves	Falconiformes	1311580791	95.6768038163387	Chromosome	154	2	0	0	2	2	156	4
Falco_biarmicus	Aves	Falconiformes	1285492283	94.6332737030411	Chromosome	132	2	0	0	2	2	134	4
Aquila_chrysaetos	Aves	Accipitriformes	1233723095	96.6010733452594	Chromosome	119	2	0	0	2	2	121	4
Streptopelia_turtur	Aves	Columbiformes	1178816852	92.546213476446	Chromosome	241	1	0	0	1	1	242	2
Camarhynchus_parvulus	Aves	Passeriformes	1051609828	94.5140131186643	Chromosome	69	1	0	0	2	5	70	7
Erithacus_rubecula	Aves	Passeriformes	1086738418	94.752534287418	Chromosome	399	2	0	0	2	11	401	13
Caprimulgus_europaeus	Aves	Caprimulgiformes	1177791212	96.4818127608825	Chromosome	288	2	0	0	2	5	290	7
Acrocephalus_scirpaceus	Aves	Passeriformes	1075083815	92.8741800834824	Chromosome	249	1	0	0	2	14	250	16
Accipiter_gentilis	Aves	Accipitriformes	1398027955	97.1675611210495	Chromosome	275	2	0	0	2	2	277	4
Geospiza_fortis	Aves	Passeriformes	1065292181	87.8056052474657	Scaffold	15	1	0	0	1	7	16	8
Pseudopodoces_humilis	Aves	Passeriformes	1042980823	95.4084675014908	Scaffold	21	1	0	0	2	4	22	6
Amazona_vittata	Aves	Psittaciformes	1446649664	81.4549791293977	Scaffold	61	2	0	0	0	2	63	2
Zonotrichia_albicollis	Aves	Passeriformes	1052600561	83.8998211091234	Scaffold	34	1	0	0	1	9	35	10
Ara_macao	Aves	Psittaciformes	1204700227	41.4132379248658	Scaffold	27	2	0	0	0	2	29	2
Lyrurus_tetrix_tetrix	Aves	Galliformes	657025294	4.05485986881336	Contig	6	1	0	0	0	0	7	0
Egretta_garzetta	Aves	Pelecaniformes	1206484573	87.7459749552773	Scaffold	132	1	0	0	1	1	133	2
Phaethon_lepturus	Aves	Pelecaniformes	1152958507	77.2212283840191	Scaffold	46	1	0	0	0	1	47	1
Pelecanus_crispus	Aves	Pelecaniformes	1160924693	72.3613595706619	Scaffold	41	1	1	0	0	1	43	1
Colius_striatus	Aves	Coliiformes	1075931597	69.0220632081097	Scaffold	19	1	0	0	1	2	20	3
Eurypyga_helias	Aves	Gruiformes	1088019637	67.262969588551	Scaffold	34	1	0	0	1	2	35	3
Fulmarus_glacialis	Aves	Procellariiformes	1141395646	73.1663685152057	Scaffold	41	1	0	0	0	2	42	2
Gavia_stellata	Aves	Gaviiformes	1129677294	70.8407871198569	Scaffold	52	1	0	0	0	1	53	1
Haliaeetus_albicilla	Aves	Accipitriformes	1133549865	74.1800834824091	Scaffold	44	2	0	0	1	2	46	3
Leptosomus_discolor	Aves	Coraciiformes	1136244952	74.7763864042934	Scaffold	35	1	0	0	0	2	36	2
Corvus_brachyrhynchos	Aves	Passeriformes	1091312783	88.1932021466905	Scaffold	23	1	0	0	1	7	24	8
Opisthocomus_hoazin	Aves	Opisthocomiformes	1203712246	82.8562909958259	Scaffold	82	3	0	0	1	4	85	5
Chlamydotis_macqueenii	Aves	Gruiformes	1086566339	72.6595110316041	Scaffold	45	2	0	0	1	2	47	3
Mesitornis_unicolor	Aves	Gruiformes	1087290853	73.3154442456768	Scaffold	26	2	0	0	0	3	28	3
Nestor_notabilis	Aves	Psittaciformes	1053559886	77.0423375074538	Scaffold	35	1	0	0	1	1	36	2
Struthio_camelus_australis	Aves	Struthioniformes	1225025301	87.9248658318426	Scaffold	69	1	0	0	0	1	70	1
Pygoscelis_adeliae	Aves	Sphenisciformes	1216600033	85.7483601669648	Scaffold	40	2	0	0	0	0	42	0
Aptenodytes_forsteri	Aves	Sphenisciformes	1254347440	89.9821109123435	Scaffold	48	1	0	0	0	0	49	0
Podiceps_cristatus	Aves	Podicipediformes	1134922578	63.8640429338104	Scaffold	55	1	1	0	1	1	57	2
Cathartes_aura	Aves	Accipitriformes	1152571117	56.3804412641622	Scaffold	58	3	0	0	1	2	61	3
Antrostomus_carolinensis	Aves	Caprimulgiformes	1118829799	68.3363148479428	Scaffold	54	3	0	0	0	3	57	3
Apaloderma_vittatum	Aves	Trogoniformes	1070836417	71.1091234347048	Scaffold	45	3	0	0	1	5	48	6
Tinamus_guttatus	Aves	Tinamiformes	1047056493	79.5468097793679	Scaffold	74	4	0	0	0	2	78	2
Charadrius_vociferus	Aves	Charadriiformes	1219859583	88.4317233154442	Scaffold	82	3	0	0	0	3	85	3
Nipponia_nippon	Aves	Pelecaniformes	1223846297	90.7274895646989	Scaffold	54	1	0	0	1	2	55	3
Phalacrocorax_carbo	Aves	Pelecaniformes	1138967842	70.5128205128205	Scaffold	29	1	0	0	0	1	30	1
Buceros_rhinoceros_silvestris	Aves	Bucerotiformes	1065782791	74.031007751938	Scaffold	15	1	0	0	0	1	16	1
Haliaeetus_leucocephalus	Aves	Accipitriformes	1178409481	94.5140131186643	Scaffold	58	2	0	0	1	2	60	3
Chaetura_pelagica	Aves	Apodiformes	1118724105	86.8515205724508	Scaffold	33	1	0	0	0	4	34	4
Aquila_chrysaetos_canadensis	Aves	Accipitriformes	1192725744	95.169946332737	Scaffold	65	2	0	0	2	2	67	4
Anser_cygnoides_domesticus	Aves	Anseriformes	1119134887	86.9111508646392	Scaffold	87	3	0	0	1	3	90	4
Apteryx_mantelli_mantelli	Aves	Apterygiformes	1595295449	86.9409660107335	Contig	74	2	0	0	2	2	76	4
Zosterops_lateralis_melanops	Aves	Passeriformes	1036003386	88.1932021466905	Scaffold	31	1	0	0	1	15	32	16
Calidris_pugnax	Aves	Charadriiformes	1229094286	94.5140131186643	Scaffold	99	1	0	0	2	4	100	6
Lepidothrix_coronata	Aves	Passeriformes	1079577334	93.5599284436494	Scaffold	21	1	0	0	2	5	22	7
Phylloscopus_trochiloides_viridanus	Aves	Passeriformes	1003330590	63.5658914728682	Scaffold	18	1	0	0	1	1	19	2
Phylloscopus_plumbeitarsus	Aves	Passeriformes	997399373	40.5187835420394	Scaffold	16	1	0	0	0	1	17	1
Phylloscopus_trochiloides_trochiloides	Aves	Passeriformes	975891682	25.7304710793083	Scaffold	13	1	0	0	0	1	14	1
Manacus_vitellinus	Aves	Passeriformes	1072328541	87.9546809779368	Scaffold	135	1	0	0	1	8	136	9
Tympanuchus_cupido_pinnatus	Aves	Galliformes	983776544	94.4245676803816	Scaffold	26	3	0	0	2	2	29	4
Ciconia_boyciana	Aves	Ciconiiformes	1364945554	50.8646392367323	Scaffold	51	0	0	0	1	2	51	3
Grus_japonensis	Aves	Gruiformes	1265634512	45.5277280858676	Scaffold	61	2	0	0	1	2	63	3
Hypotaenidia_okinawae	Aves	Gruiformes	1114530436	35.3309481216458	Contig	50	3	0	0	2	1	53	3
Patagioenas_fasciata_monilis	Aves	Columbiformes	1089149042	93.1425163983304	Scaffold	43	1	0	0	1	1	44	2
Anser_cygnoides	Aves	Anseriformes	1130276682	93.4108527131783	Scaffold	79	3	0	0	2	3	82	5
Sporophila_hypoxantha	Aves	Passeriformes	1067760248	87.0005963029219	Scaffold	31	0	0	0	2	3	31	5
Phalacrocorax_pelagicus	Aves	Pelecaniformes	1210663266	96.5712581991652	Scaffold	36	1	0	0	0	1	37	1
Phalacrocorax_auritus	Aves	Pelecaniformes	1246050644	96.7203339296363	Scaffold	31	1	0	0	0	1	32	1
Phalacrocorax_harrisi	Aves	Pelecaniformes	1202994831	97.4955277280859	Scaffold	35	1	0	0	0	1	36	1
Phalacrocorax_brasilianus	Aves	Pelecaniformes	1346185690	83.5718545020871	Scaffold	30	2	0	0	0	1	32	1
Callipepla_squamata	Aves	Galliformes	1045281893	94.1860465116279	Scaffold	67	2	0	0	1	6	69	7
Anas_zonorhyncha	Aves	Anseriformes	1310797575	93.0828861061419	Scaffold	220	3	0	0	2	3	223	5
Uria_lomvia	Aves	Charadriiformes	1179358714	95.7662492546213	Scaffold	64	2	0	0	2	3	66	5
Phylloscopus_trochilus_acredula	Aves	Passeriformes	1066518484	93.2915921288014	Scaffold	20	1	0	0	1	5	21	6
Strix_occidentalis_caurina	Aves	Strigiformes	1254471179	95.3488372093023	Scaffold	104	3	0	0	2	4	107	6
Anser_brachyrhynchus	Aves	Anseriformes	1116992394	93.7090041741205	Scaffold	110	3	0	0	2	3	113	5
Agapornis_roseicollis	Aves	Psittaciformes	1121789902	86.6726296958855	Scaffold	28	0	0	0	2	1	28	3
Limosa_lapponica_baueri	Aves	Charadriiformes	1034771378	54.6809779367919	Scaffold	54	1	0	0	1	3	55	4
Acridotheres_javanicus	Aves	Passeriformes	1051582182	93.8580799045915	Scaffold	28	1	0	0	1	6	29	7
Psittacula_krameri	Aves	Psittaciformes	1417809960	95.2892069171139	Scaffold	46	1	0	0	2	1	47	3
Cyanistes_caeruleus	Aves	Passeriformes	1186980630	89.5646988670244	Scaffold	57	0	0	0	1	7	57	8
Bambusicola_thoracicus	Aves	Galliformes	1032295167	52.9815146094216	Scaffold	55	3	0	0	2	3	58	5
Empidonax_traillii	Aves	Passeriformes	1123485537	93.91771019678	Scaffold	91	2	0	0	2	20	93	22
Athene_cunicularia	Aves	Strigiformes	1157069330	87.6565295169946	Scaffold	48	3	0	0	1	1	51	2
Spheniscus_mendiculus	Aves	Sphenisciformes	1209845584	85.7483601669648	Scaffold	38	2	0	0	0	0	40	0
Chlorodrepanis_virens	Aves	Passeriformes	1086507881	88.2826475849732	Scaffold	40	1	0	0	0	2	41	2
Eudromia_elegans	Aves	Tinamiformes	955514612	93.5897435897436	Scaffold	66	3	0	0	0	1	69	1
Rhea_pennata	Aves	Rheiformes	1168291008	94.1860465116279	Scaffold	88	2	0	0	1	2	90	3
Nothoprocta_perdicaria	Aves	Tinamiformes	965904370	92.5163983303518	Scaffold	132	3	0	0	0	1	135	1
Casuarius_casuarius	Aves	Casuariiformes	1209001349	95.3786523553965	Scaffold	213	3	0	0	1	3	216	4
Crypturellus_cinnamomeus	Aves	Tinamiformes	1122047781	93.4406678592725	Scaffold	159	3	0	0	1	2	162	3
Apteryx_owenii	Aves	Apterygiformes	1231276503	93.4406678592725	Scaffold	267	2	0	0	2	2	269	4
Apteryx_haastii	Aves	Apterygiformes	1221441152	93.2021466905188	Scaffold	133	2	0	0	2	2	135	4
Rhea_americana	Aves	Rheiformes	1160836514	94.1264162194395	Scaffold	99	2	0	0	2	2	101	4
Apteryx_rowi	Aves	Apterygiformes	1228902913	94.1562313655337	Scaffold	189	2	0	0	1	2	191	3
Chlamydotis_undulata_undulata	Aves	Gruiformes	1167170754	92.4269528920692	Scaffold	129	2	0	0	2	4	131	6
Chrysolophus_pictus	Aves	Galliformes	1023990748	90.0715563506261	Scaffold	46	3	0	0	1	2	49	3
Eopsaltria_australis	Aves	Passeriformes	1228344903	94.1264162194395	Scaffold	513	2	0	0	1	14	515	15
Syrmaticus_mikado	Aves	Galliformes	1066426119	94.8419797257007	Scaffold	49	3	0	0	2	3	52	5
Mixornis_gularis	Aves	Passeriformes	1036102025	91.8306499701849	Scaffold	23	1	0	0	2	2	24	4
Chloebia_gouldiae	Aves	Passeriformes	1070785140	92.1586165772212	Scaffold	178	1	0	0	2	7	179	9
Hirundo_rustica_rustica	Aves	Passeriformes	1213743879	95.1997614788312	Scaffold	403	2	0	0	2	10	405	12
Calidris_pygmaea	Aves	Charadriiformes	1178367144	94.7823494335122	Scaffold	175	3	0	0	2	2	178	4
Paradisaea_rubra	Aves	Passeriformes	1071261504	94.1264162194395	Scaffold	31	1	0	0	2	9	32	11
Paradisaea_raggiana	Aves	Passeriformes	1037508133	91.5324985092427	Scaffold	27	1	0	0	2	7	28	9
Diphyllodes_magnificus	Aves	Passeriformes	1065979660	93.9773404889684	Scaffold	27	1	0	0	2	4	28	6
Parotia_lawesii	Aves	Passeriformes	1056922331	94.3649373881932	Scaffold	31	1	0	0	2	8	32	10
Cicinnurus_regius	Aves	Passeriformes	1059540104	93.9773404889684	Scaffold	30	1	0	0	2	5	31	7
Pipra_filicauda	Aves	Passeriformes	1081944082	94.0369707811568	Scaffold	294	1	0	0	2	14	295	16
Corapipo_altera	Aves	Passeriformes	1095745976	94.2158616577221	Scaffold	163	1	0	0	2	14	164	16
Amazona_collaria	Aves	Psittaciformes	1258720284	94.4841979725701	Scaffold	60	2	0	0	2	2	62	4
Neopelma_chrysocephalum	Aves	Passeriformes	2285399574	94.6332737030411	Scaffold	214	1	0	0	2	8	215	10
Himantopus_leucocephalus	Aves	Charadriiformes	1116806074	85.5992844364937	Scaffold	63	3	1	0	2	3	67	5
Recurvirostra_avosetta	Aves	Charadriiformes	1193282475	76.5354800238521	Scaffold	66	3	1	0	2	2	70	4
Phasianus_colchicus	Aves	Galliformes	1017507340	95.7662492546213	Scaffold	53	3	0	0	2	2	56	4
Scolopax_mira	Aves	Charadriiformes	1091292641	84.5855694692904	Scaffold	55	2	0	0	1	1	57	2
Accipiter_nisus	Aves	Accipitriformes	1190649881	87.5074537865236	Scaffold	46	2	0	0	2	2	48	4
Dendrocopos_noguchii	Aves	Piciformes	1134561427	58.3780560524747	Scaffold	38	1	0	0	1	2	39	3
Lagopus_muta_japonica	Aves	Galliformes	1002559668	80.113297555158	Scaffold	34	3	0	0	2	1	37	3
Bubo_blakistoni	Aves	Strigiformes	1193862756	83.9594514013119	Scaffold	60	3	0	0	2	3	63	5
Grus_nigricollis	Aves	Gruiformes	1230910289	95.7364341085271	Scaffold	119	3	0	0	2	3	122	5
Centrocercus_minimus	Aves	Galliformes	1000043310	87.567084078712	Scaffold	19	1	0	0	0	0	20	0
Branta_canadensis	Aves	Anseriformes	1153386549	94.6034585569469	Scaffold	678	3	0	0	2	3	681	5
Anser_indicus	Aves	Anseriformes	1143091872	93.3512224209899	Scaffold	212	3	0	0	1	3	215	4
Anomalopteryx_didiformis	Aves	Dinornithiformes	1190759065	86.1061419200954	Scaffold	30	0	0	0	0	0	30	0
Serinus_canaria	Aves	Passeriformes	1071655236	92.3076923076923	Scaffold	80	1	0	0	1	9	81	10
Zosterops_borbonicus	Aves	Passeriformes	1213662640	95.1401311866428	Scaffold	67	1	0	0	2	16	68	18
Zosterops_pallidus	Aves	Passeriformes	1149599252	91.8604651162791	Scaffold	21	1	0	0	2	12	22	14
Tachycineta_bicolor	Aves	Passeriformes	1135351544	69.7674418604651	Scaffold	21	2	0	0	2	2	23	4
Pseudorectes_ferrugineus	Aves	Passeriformes	995897499	56.8872987477639	Scaffold	26	2	0	0	1	2	28	3
Colinus_virginianus	Aves	Galliformes	948540911	93.7686344663089	Scaffold	23	2	0	0	2	3	25	5
Cyanoderma_ruficeps	Aves	Passeriformes	1041446934	94.1562313655337	Scaffold	23	1	0	0	2	8	24	10
Charadrius_alexandrinus	Aves	Charadriiformes	1231940710	94.5736434108527	Scaffold	85	3	1	0	1	3	89	4
Burhinus_oedicnemus	Aves	Charadriiformes	1228108199	89.9821109123435	Scaffold	111	3	0	0	2	2	114	4
Anthochaera_phrygia	Aves	Passeriformes	815187911	11.6875372689326	Scaffold	1	1	0	0	0	0	2	0
Hemignathus_wilsoni	Aves	Passeriformes	1032496179	91.9499105545617	Scaffold	27	1	0	0	1	3	28	4
Eremophila_alpestris_peregrina	Aves	Passeriformes	1041035471	94.6034585569469	Scaffold	28	1	0	0	2	9	29	11
Tetrax_tetrax	Aves	Gruiformes	1259185357	89.922480620155	Scaffold	159	1	0	0	2	4	160	6
Sialia_sialis	Aves	Passeriformes	958522825	86.6428145497913	Scaffold	20	1	0	0	2	4	21	6
Nymphicus_hollandicus	Aves	Psittaciformes	1205077083	56.6487775790101	Scaffold	31	1	0	0	1	1	32	2
Aratinga_weddellii	Aves	Psittaciformes	1114053963	63.4764460345856	Scaffold	38	2	0	0	2	2	40	4
Psittacus_erithacus	Aves	Psittaciformes	1118034822	75.3726893261777	Scaffold	38	1	0	0	1	1	39	2
Psittacus_timneh	Aves	Psittaciformes	1103923287	75.5813953488372	Scaffold	36	1	0	0	1	1	37	2
Anodorhynchus_hyacinthinus	Aves	Psittaciformes	1105970761	49.8211091234347	Scaffold	39	2	0	0	1	1	41	2
Ara_chloropterus	Aves	Psittaciformes	1117846189	18.1574239713775	Scaffold	38	2	0	0	0	1	40	1
Ara_ararauna	Aves	Psittaciformes	1128178780	59.8688133571854	Scaffold	38	2	0	0	0	2	40	2
Pyrrhura_frontalis	Aves	Psittaciformes	1112821352	65.6231365533691	Scaffold	37	2	0	0	2	1	39	3
Psitteuteles_goldiei	Aves	Psittaciformes	1131212449	64.7584973166368	Scaffold	28	1	0	0	1	1	29	2
Lorius_garrulus	Aves	Psittaciformes	1091728784	50.8646392367323	Scaffold	36	2	0	0	1	1	38	2
Pyrrhura_griseipectus	Aves	Psittaciformes	1155745295	70.0954084675015	Scaffold	40	2	0	0	1	2	42	3
Lophochroa_leadbeateri	Aves	Psittaciformes	1102642260	44.8419797257007	Scaffold	31	1	0	0	1	1	32	2
Ara_militaris	Aves	Psittaciformes	1177230593	18.9028026237329	Scaffold	24	1	0	0	0	2	25	2
Spheniscus_magellanicus	Aves	Sphenisciformes	1260229131	94.4841979725701	Scaffold	52	1	0	0	0	0	53	0
Spheniscus_humboldti	Aves	Sphenisciformes	1239252862	95.3190220632081	Scaffold	57	2	0	0	0	0	59	0
Spheniscus_demersus	Aves	Sphenisciformes	1275043525	89.5348837209302	Scaffold	143	1	0	0	0	0	144	0
Pygoscelis_antarcticus	Aves	Sphenisciformes	1260447050	88.7596899224806	Scaffold	109	1	0	0	0	0	110	0
Eudyptes_sclateri	Aves	Sphenisciformes	1211402317	92.3375074537865	Scaffold	47	2	0	0	0	0	49	0
Megadyptes_antipodes_antipodes	Aves	Sphenisciformes	1314943623	90.6678592725104	Scaffold	87	2	0	0	0	0	89	0
Eudyptula_novaehollandiae	Aves	Sphenisciformes	1353666924	92.5163983303518	Scaffold	169	1	0	0	0	0	170	0
Eudyptula_minor	Aves	Sphenisciformes	1462615782	90.5187835420394	Scaffold	117	1	0	0	0	0	118	0
Eudyptes_schlegeli	Aves	Sphenisciformes	1308180354	94.7227191413238	Scaffold	40	2	0	0	0	0	42	0
Eudyptula_albosignata	Aves	Sphenisciformes	1370511393	90.3995229576625	Scaffold	172	1	0	0	0	0	173	0
Eudyptes_moseleyi	Aves	Sphenisciformes	1301647863	95.169946332737	Scaffold	39	2	0	0	0	0	41	0
Eudyptes_chrysolophus	Aves	Sphenisciformes	1365695164	89.7137745974955	Scaffold	117	2	0	0	0	0	119	0
Eudyptes_robustus	Aves	Sphenisciformes	1241676055	90.9958258795468	Scaffold	47	2	0	0	0	0	49	0
Eudyptes_pachyrhynchus	Aves	Sphenisciformes	1295505775	97.2271914132379	Scaffold	44	2	0	0	0	0	46	0
Eudyptes_chrysocome	Aves	Sphenisciformes	1231062710	92.9636255217651	Scaffold	50	2	0	0	0	0	52	0
Eudyptes_filholi	Aves	Sphenisciformes	1223976468	93.5599284436494	Scaffold	47	2	0	0	0	0	49	0
Aptenodytes_patagonicus	Aves	Sphenisciformes	1252291219	87.984496124031	Scaffold	76	2	0	0	0	0	78	0
Pygoscelis_papua	Aves	Sphenisciformes	1306937499	89.3261776982707	Scaffold	92	2	0	0	0	0	94	0
Bubo_bubo	Aves	Strigiformes	1258069325	88.5509838998211	Scaffold	80	3	0	0	1	4	83	5
Buteo_japonicus	Aves	Accipitriformes	1259715124	90.9063804412642	Scaffold	49	2	0	0	1	2	51	3
Otus_sunia	Aves	Strigiformes	1231433939	92.9039952295766	Scaffold	58	3	0	0	1	2	61	3
Pterocles_orientalis	Aves	Ciconiiformes	1201761903	92.0095408467502	Scaffold	68	0	0	0	2	1	68	3
Melospiza_melodia_maxima	Aves	Passeriformes	978299478	76.6845557543232	Scaffold	21	1	0	0	0	4	22	4
Melanerpes_aurifrons	Aves	Piciformes	1309626418	96.3923673225999	Contig	55	1	0	0	2	4	56	6
Eupsittula_pertinax	Aves	Psittaciformes	1171654275	69.618366129994	Scaffold	44	2	0	0	1	2	46	3
Pionus_senilis	Aves	Psittaciformes	1067577099	9.45140131186643	Scaffold	27	1	0	0	0	1	28	1
Pyrrhura_molinae	Aves	Psittaciformes	1122251672	64.370900417412	Scaffold	40	2	0	0	2	1	42	3
Pyrrhura_perlata	Aves	Psittaciformes	1124813469	71.6756112104949	Scaffold	36	2	0	0	2	2	38	4
Eclectus_roratus	Aves	Psittaciformes	1120776969	67.1735241502683	Scaffold	34	1	0	0	1	1	35	2
Guaruba_guarouba	Aves	Psittaciformes	1175317798	69.1115086463924	Scaffold	34	2	0	0	1	2	36	3
Ardeotis_arabs	Aves	Gruiformes	1297600582	76.0286225402504	Scaffold	127	2	0	0	1	5	129	6
Aquila_chrysaetos_japonica	Aves	Accipitriformes	1196037330	87.8950506857484	Scaffold	50	2	0	0	2	2	52	4
Nisaetus_nipalensis	Aves	Accipitriformes	1200029769	87.2689326177698	Scaffold	53	2	0	0	2	2	55	4
Grus_monacha	Aves	Gruiformes	1182186797	85.2116875372689	Scaffold	65	3	0	0	1	3	68	4
Antigone_vipio	Aves	Gruiformes	1181556295	84.5557543231962	Scaffold	71	3	0	0	2	3	74	5
Turdus_rufiventris	Aves	Passeriformes	1046948833	91.5026833631485	Scaffold	20	2	0	0	0	2	22	2
Fulica_atra	Aves	Gruiformes	1167597722	90.5187835420394	Scaffold	717	1	0	0	1	2	718	3
Cygnus_atratus	Aves	Anseriformes	1122262644	95.6768038163387	Contig	218	3	0	0	2	3	221	5
Crypturellus_undulatus	Aves	Tinamiformes	1021424416	85.9570661896243	Scaffold	93	3	0	0	1	2	96	3
Crypturellus_soui	Aves	Tinamiformes	1043359976	87.984496124031	Scaffold	74	3	0	0	1	2	77	3
Piaya_cayana	Aves	Cuculiformes	1151257265	82.5879546809779	Scaffold	37	1	0	0	0	1	38	1
Geococcyx_californianus	Aves	Cuculiformes	1134037073	72.6296958855098	Scaffold	22	1	0	0	1	1	23	2
Sula_dactylatra	Aves	Pelecaniformes	1136665023	71.3774597495528	Scaffold	33	1	0	0	0	1	34	1
Aegithalos_caudatus	Aves	Passeriformes	1013845238	84.1383422778772	Scaffold	17	1	0	0	1	3	18	4
Fregata_magnificens	Aves	Pelecaniformes	1177430334	72.3911747167561	Scaffold	74	1	0	0	0	2	75	2
Todus_mexicanus	Aves	Coraciiformes	853262227	42.8741800834824	Scaffold	28	1	0	0	0	2	29	2
Dryoscopus_gambensis	Aves	Passeriformes	992742094	73.1961836612999	Scaffold	24	2	0	0	1	7	26	8
Calyptomena_viridis	Aves	Passeriformes	1056832477	80.5903398926655	Scaffold	20	1	0	0	1	6	21	7
Pitta_sordida	Aves	Passeriformes	1088830872	85.7483601669648	Scaffold	21	1	0	0	1	9	22	10
Picathartes_gymnocephalus	Aves	Passeriformes	1046995276	81.3059033989267	Scaffold	20	1	0	0	2	8	21	10
Chloropsis_hardwickii	Aves	Passeriformes	1054347212	87.8950506857484	Scaffold	20	1	0	0	1	2	21	3
Grus_americana	Aves	Gruiformes	1155476187	81.7531305903399	Scaffold	82	3	0	0	1	3	85	4
Tichodroma_muraria	Aves	Passeriformes	910679850	61.3595706618962	Scaffold	18	1	0	0	1	1	19	2
Menura_novaehollandiae	Aves	Passeriformes	1060480557	93.7090041741205	Scaffold	33	1	0	0	1	8	34	9
Cochlearius_cochlearius	Aves	Pelecaniformes	1173743951	92.6058437686345	Scaffold	121	1	0	0	1	2	122	3
Ardeotis_kori	Aves	Gruiformes	1150486959	90.2206320810972	Scaffold	54	2	0	0	1	4	56	5
Anhinga_anhinga	Aves	Pelecaniformes	1183194070	88.8789505068575	Scaffold	30	1	0	0	0	1	31	1
Lophotis_ruficrista	Aves	Gruiformes	1111150882	91.6815742397138	Scaffold	56	2	0	0	1	2	58	3
Smithornis_capensis	Aves	Passeriformes	1061320296	90.9660107334526	Scaffold	33	1	0	0	1	5	34	6
Ptilorrhoa_leucosticta	Aves	Passeriformes	1110559233	88.7000596302922	Scaffold	19	2	0	0	2	4	21	6
Chunga_burmeisteri	Aves	Cariamiformes	1168693490	94.4841979725701	Scaffold	46	2	0	0	2	2	48	4
Chaetorhynchus_papuensis	Aves	Passeriformes	1045122515	91.8008348240906	Scaffold	28	1	0	0	2	3	29	5
Tachuris_rubrigastra	Aves	Passeriformes	1059681690	93.4704830053667	Scaffold	27	1	0	0	1	3	28	4
Rhodinocichla_rosea	Aves	Passeriformes	1031972585	91.9499105545617	Scaffold	21	1	0	0	1	6	22	7
Nyctibius_bracteatus	Aves	Caprimulgiformes	1169290544	89.505068574836	Scaffold	77	1	0	0	1	1	78	2
Oceanites_oceanicus	Aves	Procellariiformes	1178378986	91.5324985092427	Scaffold	62	1	0	0	1	2	63	3
Penelope_pileata	Aves	Galliformes	1027970763	92.9636255217651	Scaffold	36	3	0	0	1	3	39	4
Campylorhamphus_procurvoides	Aves	Passeriformes	1047499103	92.3076923076923	Scaffold	21	1	0	0	1	3	22	4
Eubucco_bourcierii	Aves	Piciformes	1237629233	88.1037567084079	Scaffold	31	1	0	0	1	5	32	6
Sakesphorus_luctuosus	Aves	Passeriformes	1080150879	90.6380441264162	Scaffold	30	1	0	0	2	12	31	14
Ciccaba_nigrolineata	Aves	Strigiformes	1188087058	90.3100775193798	Scaffold	51	4	0	0	2	3	55	5
Grallaria_varia	Aves	Passeriformes	1056033657	90.3100775193798	Scaffold	26	1	0	0	2	7	27	9
Sclerurus_mexicanus	Aves	Passeriformes	1046918217	91.9499105545617	Scaffold	22	1	0	0	1	6	23	7
Cephalopterus_ornatus	Aves	Passeriformes	1061560279	88.2230172927847	Scaffold	26	2	0	0	1	2	28	3
Corythaeola_cristata	Aves	Musophagiformes	1091055752	68.9922480620155	Scaffold	49	1	0	0	1	3	50	4
Psilopogon_haemacephalus	Aves	Piciformes	1204560348	90.4889683959451	Scaffold	41	1	0	0	2	4	42	6
Vireo_altiloquus	Aves	Passeriformes	1064977253	92.2480620155039	Scaffold	23	1	0	0	1	9	24	10
Loxia_leucoptera	Aves	Passeriformes	1027807383	90.3100775193798	Scaffold	17	1	0	0	2	4	18	6
Stercorarius_parasiticus	Aves	Charadriiformes	1159854254	92.6356589147287	Scaffold	77	2	0	0	2	3	79	5
Baryphthengus_martii	Aves	Coraciiformes	1100876976	85.8079904591532	Scaffold	40	3	0	0	1	2	43	3
Regulus_satrapa	Aves	Passeriformes	1011445235	85.2713178294574	Scaffold	16	1	0	0	2	1	17	3
Bucco_capensis	Aves	Galbuliformes	988120178	90.1610017889088	Scaffold	24	1	0	0	2	5	25	7
Dicaeum_eximium	Aves	Passeriformes	1015048105	92.6356589147287	Scaffold	17	1	0	0	2	3	18	5
Myiagra_hebetior	Aves	Passeriformes	1049898355	91.5623136553369	Scaffold	25	1	0	0	1	7	26	8
Oceanodroma_tethys	Aves	Procellariiformes	1189005779	89.4156231365534	Scaffold	47	2	0	0	0	2	49	2
Pachycephala_philippinensis	Aves	Passeriformes	1041722788	89.773404889684	Scaffold	26	1	0	0	1	9	27	10
Rhabdornis_inornatus	Aves	Passeriformes	1038144357	93.8282647584973	Scaffold	22	1	0	0	2	6	23	8
Sterrhoptilus_dennistouni	Aves	Passeriformes	1050381639	89.7435897435898	Scaffold	19	1	0	0	1	9	20	10
Edolisoma_coerulescens	Aves	Passeriformes	1042448157	92.3076923076923	Scaffold	31	1	0	0	1	6	32	7
Pachyramphus_minor	Aves	Passeriformes	1054898176	92.128801431127	Scaffold	25	1	0	0	2	6	26	8
Irena_cyanogastra	Aves	Passeriformes	1036547706	89.505068574836	Scaffold	17	1	0	0	2	3	18	5
Platysteira_castanea	Aves	Passeriformes	1058888301	91.5324985092427	Scaffold	22	1	0	0	1	3	23	4
Hylia_prasina	Aves	Passeriformes	1029027164	90.3697078115683	Scaffold	16	1	0	0	2	5	17	7
Lanius_ludovicianus	Aves	Passeriformes	1040379146	89.6243291592129	Scaffold	24	1	0	0	1	8	25	9
Thryothorus_ludovicianus	Aves	Passeriformes	1031447271	87.984496124031	Scaffold	20	1	0	0	1	4	21	5
Burhinus_bistriatus	Aves	Charadriiformes	1208588303	91.4728682170543	Scaffold	62	3	0	0	2	3	65	5
Polioptila_caerulea	Aves	Passeriformes	1038028908	89.8330351818724	Scaffold	19	1	0	0	1	4	20	5
Donacobius_atricapilla	Aves	Passeriformes	1054188209	89.4752534287418	Scaffold	19	1	0	0	1	5	20	6
Motacilla_alba	Aves	Passeriformes	1043123529	88.4317233154442	Scaffold	20	1	0	0	1	5	21	6
Toxostoma_redivivum	Aves	Passeriformes	1032473302	92.128801431127	Scaffold	24	2	0	0	2	4	26	6
Sinosuthora_webbiana	Aves	Passeriformes	1050295543	92.0095408467502	Scaffold	20	1	0	0	2	8	21	10
Neopipo_cinnamomea	Aves	Passeriformes	1046027905	89.6243291592129	Scaffold	22	2	0	0	1	6	24	7
Erythrocercus_mccallii	Aves	Passeriformes	1030110820	87.1198568872988	Scaffold	15	1	0	0	0	2	16	2
Crotophaga_sulcirostris	Aves	Cuculiformes	1077958271	91.8306499701849	Scaffold	76	1	0	0	2	3	77	5
Furnarius_figulus	Aves	Passeriformes	1020012445	89.7435897435898	Scaffold	27	1	0	0	2	4	28	6
Mionectes_macconnelli	Aves	Passeriformes	1042002978	93.2915921288014	Scaffold	20	2	0	0	2	8	22	10
Upupa_epops	Aves	Upupiformes	972138363	87.8354203935599	Scaffold	20	1	0	0	2	2	21	4
Pterocles_burchelli	Aves	Ciconiiformes	1101016587	91.0852713178295	Scaffold	29	0	0	0	2	1	29	3
Urocynchramus_pylzowi	Aves	Passeriformes	1030914293	91.0554561717352	Scaffold	17	1	0	0	1	7	18	8
Ptilonorhynchus_violaceus	Aves	Passeriformes	1057848093	91.9200954084675	Scaffold	23	2	0	0	1	5	25	6
Halcyon_senegalensis	Aves	Coraciiformes	1137736700	94.1264162194395	Scaffold	33	3	0	0	2	2	36	4
Eolophus_roseicapilla	Aves	Psittaciformes	1065334762	85.8974358974359	Scaffold	36	1	0	0	2	1	37	3
Columbina_picui	Aves	Columbiformes	1097919941	80.3518187239117	Scaffold	48	1	0	0	0	1	49	1
Chroicocephalus_maculipennis	Aves	Charadriiformes	1151142299	86.6129994036971	Scaffold	81	3	0	0	2	2	84	4
Probosciger_aterrimus	Aves	Psittaciformes	1061537285	85.5098389982111	Scaffold	30	0	0	0	1	1	30	2
Centropus_unirufus	Aves	Cuculiformes	1048837197	91.9797257006559	Scaffold	34	1	0	0	2	3	35	5
Calcarius_ornatus	Aves	Passeriformes	1056295845	88.670244484198	Scaffold	18	1	0	0	1	4	19	5
Rhagologus_leucostigma	Aves	Passeriformes	1045193615	93.1425163983304	Scaffold	31	1	0	0	2	5	32	7
Cnemophilus_loriae	Aves	Passeriformes	1043492295	92.397137745975	Scaffold	20	1	0	0	1	5	21	6
Eulacestoma_nigropectus	Aves	Passeriformes	1040437550	93.4406678592725	Scaffold	27	1	0	0	2	1	28	3
Orthonyx_spaldingii	Aves	Passeriformes	1034662073	93.7984496124031	Scaffold	20	1	0	0	1	6	21	7
Aleadryas_rufinucha	Aves	Passeriformes	1050107613	88.1633870005963	Scaffold	20	2	0	0	1	3	22	4
Onychorhynchus_coronatus	Aves	Passeriformes	1072513727	94.0966010733453	Scaffold	24	1	0	0	2	5	25	7
Melanocharis_versteri	Aves	Passeriformes	1030540361	91.5623136553369	Scaffold	21	2	0	0	1	3	23	4
Struthidea_cinerea	Aves	Passeriformes	1042119318	92.6654740608229	Scaffold	26	1	0	0	2	9	27	11
Origma_solitaria	Aves	Passeriformes	1033410747	93.2021466905188	Scaffold	23	2	0	0	1	10	25	11
Daphoenositta_chrysoptera	Aves	Passeriformes	1033680849	90.9660107334526	Scaffold	21	1	0	0	1	6	22	7
Dasyornis_broadbenti	Aves	Passeriformes	1024798037	93.8282647584973	Scaffold	21	2	0	0	2	9	23	11
Grantiella_picta	Aves	Passeriformes	1014521746	92.9338103756708	Scaffold	21	2	0	0	2	8	23	10
Machaerirhynchus_nigripectus	Aves	Passeriformes	1044536230	91.44305307096	Scaffold	22	1	0	0	2	7	23	9
Malurus_elegans	Aves	Passeriformes	1013601814	90.4293381037567	Scaffold	19	1	0	0	1	9	20	10
Oreocharis_arfaki	Aves	Passeriformes	1039561598	90.8765652951699	Scaffold	24	1	0	0	1	7	25	8
Panurus_biarmicus	Aves	Passeriformes	919078602	77.4299344066786	Scaffold	15	1	0	0	1	7	16	8
Ifrita_kowaldi	Aves	Passeriformes	1041499962	89.3559928443649	Scaffold	25	1	0	0	2	4	26	6
Notiomystis_cincta	Aves	Passeriformes	1025225744	85.1818723911747	Scaffold	13	1	0	0	1	4	14	5
Rhynochetos_jubatus	Aves	Gruiformes	1116409996	90.6380441264162	Scaffold	40	2	0	0	1	2	42	3
Falcunculus_frontatus	Aves	Passeriformes	1042685034	92.6952892069171	Scaffold	27	1	0	0	2	6	28	8
Aegotheles_bennettii	Aves	Caprimulgiformes	1089119258	87.3285629099583	Scaffold	56	1	0	0	1	1	57	2
Pedionomus_torquatus	Aves	Charadriiformes	1134620722	85.6887298747764	Scaffold	84	3	0	0	2	3	87	5
Climacteris_rufus	Aves	Passeriformes	1058972301	91.6219439475253	Scaffold	18	2	0	0	1	9	20	10
Caloenas_nicobarica	Aves	Columbiformes	1025545389	90.8169350029815	Scaffold	90	1	0	0	2	1	91	3
Steatornis_caripensis	Aves	Caprimulgiformes	1222770580	89.8330351818724	Scaffold	66	2	0	0	0	2	68	2
Promerops_cafer	Aves	Passeriformes	1043743207	91.1150864639237	Scaffold	21	1	0	0	2	7	22	9
Chionis_minor	Aves	Charadriiformes	1174003224	92.4269528920692	Scaffold	54	3	0	0	2	2	57	4
Nothoprocta_pentlandii	Aves	Tinamiformes	984657498	88.8789505068575	Scaffold	53	3	0	0	0	1	56	1
Nothoprocta_ornata	Aves	Tinamiformes	978286010	90.4889683959451	Scaffold	58	3	0	0	0	1	61	1
Nothocercus_nigrocapillus	Aves	Tinamiformes	1019611718	88.1633870005963	Scaffold	76	3	0	0	0	1	79	1
Aphelocoma_coerulescens	Aves	Passeriformes	1060855343	94.3649373881932	Scaffold	25	1	0	0	2	4	26	6
Pheucticus_melanocephalus	Aves	Passeriformes	1048530562	81.9320214669052	Scaffold	77	1	0	0	2	5	78	7
Loxia_curvirostra	Aves	Passeriformes	1028271095	94.0071556350626	Scaffold	21	1	0	0	2	6	22	8
Asarcornis_scutulata	Aves	Anseriformes	1117983497	93.7984496124031	Scaffold	231	3	0	0	2	3	234	5
Vidua_chalybeata	Aves	Passeriformes	1073584019	93.3810375670841	Scaffold	27	1	0	0	2	4	28	6
Certhia_familiaris	Aves	Passeriformes	1066430070	81.7531305903399	Scaffold	64	2	0	0	1	2	66	3
Cercotrichas_coryphoeus	Aves	Passeriformes	1029849930	90.2802623732856	Scaffold	33	2	0	0	1	4	35	5
Brachypodius_atriceps	Aves	Passeriformes	906727256	87.149672033393	Scaffold	25	1	0	0	2	6	26	8
Copsychus_sechellarum	Aves	Passeriformes	1052094435	94.1562313655337	Scaffold	35	1	0	0	1	5	36	6
Nesospiza_acunhae	Aves	Passeriformes	1055288411	91.9200954084675	Scaffold	40	1	0	0	1	6	41	7
Nothocercus_julius	Aves	Tinamiformes	1019400681	89.6541443053071	Scaffold	82	3	0	0	0	2	85	2
Sapayoa_aenigma	Aves	Passeriformes	1015910493	89.1174716756112	Scaffold	36	1	0	0	1	6	37	7
Elachura_formosa	Aves	Passeriformes	1013707244	91.293977340489	Scaffold	15	1	0	0	0	3	16	3
Ibidorhyncha_struthersii	Aves	Charadriiformes	1198770542	90.9660107334526	Scaffold	74	3	0	0	1	3	77	4
Emberiza_fucata	Aves	Passeriformes	1032579516	86.4042933810376	Scaffold	19	1	0	0	1	2	20	3
Mohoua_ochrocephala	Aves	Passeriformes	1038537151	85.8079904591532	Scaffold	27	1	0	0	1	2	28	3
Prunella_himalayana	Aves	Passeriformes	1024611247	91.0852713178295	Scaffold	19	1	0	0	0	1	20	1
Dromas_ardeola	Aves	Charadriiformes	1192853411	88.1633870005963	Scaffold	72	3	0	0	1	4	75	5
Ceuthmochares_aereus	Aves	Cuculiformes	1120248821	76.386404293381	Scaffold	55	1	0	0	2	1	56	3
Callaeas_wilsoni	Aves	Passeriformes	1047533504	90.1610017889088	Scaffold	26	1	0	0	2	7	27	9
Catharus_fuscescens	Aves	Passeriformes	1041802491	87.3285629099583	Scaffold	14	2	0	0	2	3	16	5
Alaudala_cheleensis	Aves	Passeriformes	1069224903	88.7000596302922	Scaffold	14	1	0	0	2	5	15	7
Galbula_dea	Aves	Galbuliformes	1006681283	94.4245676803816	Scaffold	22	2	0	0	2	4	24	6
Quiscalus_mexicanus	Aves	Passeriformes	1041398572	81.9916517590936	Scaffold	18	1	0	0	1	2	19	3
Ramphastos_sulfuratus	Aves	Piciformes	1176906612	82.5283243887895	Scaffold	28	0	0	0	1	5	28	6
Chloroceryle_aenea	Aves	Coraciiformes	1062127307	82.8562909958259	Scaffold	22	3	0	0	0	2	25	2
Psophia_crepitans	Aves	Gruiformes	1169253548	89.1174716756112	Scaffold	69	2	0	0	1	3	71	4
Anseranas_semipalmata	Aves	Anseriformes	1131429283	92.1884317233154	Scaffold	71	3	0	0	1	1	74	2
Heliornis_fulica	Aves	Gruiformes	1097085761	88.252832438879	Scaffold	47	2	0	0	1	2	49	3
Odontophorus_gujanensis	Aves	Galliformes	977719362	90.8765652951699	Scaffold	25	2	0	0	1	1	27	2
Dicrurus_megarhynchus	Aves	Passeriformes	1051520678	93.2021466905188	Scaffold	26	1	0	0	2	9	27	11
Spizaetus_tyrannus	Aves	Accipitriformes	1184661130	93.4406678592725	Scaffold	57	2	0	0	2	2	59	4
Rhipidura_dahli	Aves	Passeriformes	1019433115	92.2182468694097	Scaffold	27	1	0	0	1	7	28	8
Trogon_melanurus	Aves	Trogoniformes	1107860996	92.3673225998807	Scaffold	26	3	0	0	1	5	29	6
Piprites_chloris	Aves	Passeriformes	1054003917	93.5897435897436	Scaffold	24	2	0	0	1	5	26	6
Rostratula_benghalensis	Aves	Charadriiformes	1103097556	93.500298151461	Scaffold	118	2	0	0	2	2	120	4
Fregetta_grallaria	Aves	Procellariiformes	1173305012	86.046511627907	Scaffold	67	1	0	0	2	2	68	4
Herpetotheres_cachinnans	Aves	Falconiformes	1175298361	94.0966010733453	Scaffold	37	2	0	0	2	2	39	4
Alopecoenas_beccarii	Aves	Columbiformes	1115608669	92.546213476446	Scaffold	59	0	0	0	2	1	59	3
Nyctiprogne_leucopyga	Aves	Caprimulgiformes	1115538861	78.3243887895051	Scaffold	62	3	0	0	2	3	65	5
Sagittarius_serpentarius	Aves	Accipitriformes	1139033624	71.7352415026834	Scaffold	52	2	0	0	1	2	54	3
Arenaria_interpres	Aves	Charadriiformes	1124618860	84.3172331544425	Scaffold	66	3	0	0	1	2	69	3
Anthoscopus_minutus	Aves	Passeriformes	978848727	81.7233154442457	Scaffold	21	1	0	0	1	1	22	2
Chauna_torquata	Aves	Anseriformes	1162596281	84.8837209302326	Scaffold	55	1	0	0	2	1	56	3
Corythaixoides_concolor	Aves	Musophagiformes	1187728577	93.8580799045915	Scaffold	67	1	0	0	0	3	68	3
Sylvietta_virens	Aves	Passeriformes	1028027743	92.0393559928444	Scaffold	13	1	0	0	1	6	14	7
Phaetusa_simplex	Aves	Charadriiformes	1151692184	87.6863446630888	Scaffold	78	3	0	0	1	2	81	3
Circaetus_pectoralis	Aves	Accipitriformes	1183443218	94.1264162194395	Scaffold	59	2	0	0	2	2	61	4
Podilymbus_podiceps	Aves	Podicipediformes	1197106122	93.2617769827072	Scaffold	71	1	0	0	2	1	72	3
Glaucidium_brasilianum	Aves	Strigiformes	1170141437	93.91771019678	Scaffold	47	3	0	0	1	2	50	3
Amazona_guildingii	Aves	Psittaciformes	1133570109	91.293977340489	Scaffold	44	2	0	0	2	2	46	4
Chordeiles_acutipennis	Aves	Caprimulgiformes	1172521041	91.3237924865832	Scaffold	118	3	0	0	2	3	121	5
Setophaga_kirtlandii	Aves	Passeriformes	1045879602	89.2665474060823	Scaffold	20	1	0	0	2	3	21	5
Mesembrinibis_cayennensis	Aves	Pelecaniformes	1196180878	90.8467501490757	Scaffold	53	2	0	0	1	2	55	3
Formicarius_rufipectus	Aves	Passeriformes	1044275471	92.397137745975	Scaffold	19	1	0	0	1	9	20	10
Alectura_lathami	Aves	Galliformes	1043215352	84.4961240310078	Scaffold	59	3	0	0	1	2	62	3
Tyrannus_savana	Aves	Passeriformes	1055499921	90.3398926654741	Scaffold	21	2	0	0	1	4	23	5
Podargus_strigoides	Aves	Caprimulgiformes	1138406061	81.9916517590936	Scaffold	38	1	0	0	1	2	39	3
Semnornis_frantzii	Aves	Piciformes	1068132104	55.6946929039952	Scaffold	24	0	0	0	2	2	24	4
Zosterops_hypoxanthus	Aves	Passeriformes	1051741454	88.6404293381038	Scaffold	20	1	0	0	2	7	21	9
Leptocoma_aspasia	Aves	Passeriformes	1035751609	92.0989862850328	Scaffold	17	1	0	0	0	5	18	5
Oxyruncus_cristatus	Aves	Passeriformes	1062467484	92.814549791294	Scaffold	25	1	0	0	2	7	26	9
Gymnorhina_tibicen	Aves	Passeriformes	1052262442	92.2182468694097	Scaffold	25	2	0	0	2	5	27	7
Serilophus_lunatus	Aves	Passeriformes	1040370003	92.1884317233154	Scaffold	28	2	0	0	2	7	30	9
Illadopsis_cleaveri	Aves	Passeriformes	1054200279	88.1037567084079	Scaffold	20	1	0	0	1	4	21	5
Cinclus_mexicanus	Aves	Passeriformes	996999814	80.8288610614192	Scaffold	21	1	0	0	1	4	22	5
Ploceus_nigricollis	Aves	Passeriformes	1035454922	90.0119260584377	Scaffold	19	1	0	0	1	5	20	6
Indicator_maculatus	Aves	Piciformes	1127548528	90.4293381037567	Scaffold	20	1	0	0	2	4	21	6
Oenanthe_oenanthe	Aves	Passeriformes	1001836003	90.1311866428146	Scaffold	18	1	0	0	1	3	19	4
Rynchops_niger	Aves	Charadriiformes	1178085471	92.1586165772212	Scaffold	65	2	0	0	2	2	67	4
Nycticryphes_semicollaris	Aves	Charadriiformes	1126083395	93.5301132975552	Scaffold	63	3	0	0	2	3	66	5
Hippolais_icterina	Aves	Passeriformes	1048398027	88.5807990459153	Scaffold	20	2	0	0	0	2	22	2
Himantopus_himantopus	Aves	Charadriiformes	1196502159	92.397137745975	Scaffold	74	3	1	0	2	2	78	4
Rhinopomastus_cyanomelas	Aves	Upupiformes	994785294	91.8902802623733	Scaffold	8	1	0	0	1	3	9	4
Rhinoptilus_africanus	Aves	Charadriiformes	1154870122	88.1932021466905	Scaffold	61	3	0	0	2	3	64	5
Locustella_ochotensis	Aves	Passeriformes	1039556136	91.2045319022063	Scaffold	34	2	0	0	0	4	36	4
Phainopepla_nitens	Aves	Passeriformes	1027439719	88.8491353607633	Scaffold	17	1	0	0	2	2	18	4
Aramus_guarauna	Aves	Gruiformes	1170510309	92.546213476446	Scaffold	71	3	0	0	1	2	74	3
Cisticola_juncidis	Aves	Passeriformes	1016620075	88.9683959451401	Scaffold	12	1	0	0	0	6	13	6
Oriolus_oriolus	Aves	Passeriformes	1038866468	90.6380441264162	Scaffold	26	1	0	0	1	6	27	7
Sitta_europaea	Aves	Passeriformes	1020783426	88.9385807990459	Scaffold	14	1	0	0	1	6	15	7
Rhadina_sibilatrix	Aves	Passeriformes	1045321485	88.1932021466905	Scaffold	16	1	0	0	2	1	17	3
Larus_smithsonianus	Aves	Charadriiformes	1174553315	73.7030411449016	Scaffold	67	3	0	0	1	3	70	4
Bombycilla_garrulus	Aves	Passeriformes	1032116443	89.6839594514013	Scaffold	16	1	0	0	2	3	17	5
Eurystomus_gularis	Aves	Coraciiformes	1130134188	85.8378056052475	Scaffold	39	2	0	0	1	1	41	2
Certhia_brachydactyla	Aves	Passeriformes	1028791262	92.5760286225402	Scaffold	15	1	0	0	2	4	16	6
Thinocorus_orbignyianus	Aves	Ciconiiformes	1092410525	92.3375074537865	Scaffold	62	1	0	0	1	2	63	3
Vidua_macroura	Aves	Passeriformes	1024457306	78.0858676207513	Scaffold	21	1	0	0	0	6	22	6
Scytalopus_superciliaris	Aves	Passeriformes	1061776118	90.190816935003	Scaffold	27	2	0	0	2	10	29	12
Pycnonotus_jocosus	Aves	Passeriformes	1024591993	85.7185450208706	Scaffold	21	1	0	0	2	6	22	8
Leiothrix_lutea	Aves	Passeriformes	1058758629	83.154442456768	Scaffold	22	2	0	0	0	6	24	6
Tricholaema_leucomelas	Aves	Piciformes	1236242119	91.0852713178295	Scaffold	46	0	0	0	2	5	46	7
Nicator_chloris	Aves	Passeriformes	1040737262	78.9206917113894	Scaffold	19	1	0	0	2	7	20	9
Erpornis_zantholeuca	Aves	Passeriformes	1013967273	79.3679189028026	Scaffold	23	1	0	0	1	7	24	8
Scopus_umbretta	Aves	Ciconiiformes	1091975655	63.8044126416219	Scaffold	44	1	0	0	0	0	45	0
Jacana_jacana	Aves	Charadriiformes	1085086281	76.8336314847943	Scaffold	73	1	0	0	1	1	74	2
Peucedramus_taeniatus	Aves	Passeriformes	1037528998	82.5581395348837	Scaffold	17	1	0	0	1	5	18	6
Chloropsis_cyanopogon	Aves	Passeriformes	985401841	74.0906380441264	Scaffold	22	1	0	0	1	2	23	3
Syrrhaptes_paradoxus	Aves	Ciconiiformes	1101528155	73.5539654144305	Scaffold	28	0	0	0	2	1	28	3
Hypocryptadius_cinnamomeus	Aves	Passeriformes	854293167	66.6666666666667	Scaffold	20	1	0	0	0	2	21	2
Mystacornis_crossleyi	Aves	Passeriformes	1116797458	53.2796660703637	Scaffold	16	1	0	0	0	1	17	1
Oxylabes_madagascariensis	Aves	Passeriformes	1199250113	42.0691711389386	Scaffold	13	1	0	0	0	2	14	2
Neodrepanis_coruscans	Aves	Passeriformes	1024462016	40.2504472271914	Scaffold	20	1	0	0	0	5	21	5
Prunella_fulvescens	Aves	Passeriformes	1044257540	80.5605247465713	Scaffold	18	1	0	0	2	3	19	5
Pomatostomus_ruficeps	Aves	Passeriformes	1020560999	77.0423375074538	Scaffold	20	1	0	0	2	3	21	5
Pelecanoides_urinatrix	Aves	Procellariiformes	1205479880	90.4591532498509	Scaffold	46	1	0	0	2	1	47	3
Chaetops_frenatus	Aves	Passeriformes	1065444583	84.1085271317829	Scaffold	18	1	0	0	2	7	19	9
Pluvianellus_socialis	Aves	Charadriiformes	1185839265	86.2254025044723	Scaffold	70	3	0	0	1	2	73	3
Centropus_bengalensis	Aves	Cuculiformes	1015638883	87.8354203935599	Scaffold	40	1	0	0	2	2	41	4
Zapornia_atra	Aves	Gruiformes	1119122118	79.0399522957662	Scaffold	52	3	0	0	1	2	55	3
Buphagus_erythrorhynchus	Aves	Passeriformes	1040192226	58.0799045915325	Scaffold	14	1	0	0	0	2	15	2
Anhinga_rufa	Aves	Pelecaniformes	1014091971	50.5963029218843	Scaffold	22	1	0	0	0	1	23	1
Thalassarche_chlororhynchos	Aves	Procellariiformes	1087776125	57.4239713774598	Scaffold	57	2	0	0	1	2	59	3
Pardalotus_punctatus	Aves	Passeriformes	1032444361	87.1794871794872	Scaffold	18	1	0	0	0	5	19	5
Turnix_velox	Aves	Charadriiformes	968890544	81.0375670840787	Scaffold	33	1	0	0	0	4	34	4
Drymodes_brunneopygia	Aves	Passeriformes	1058966521	85.36076326774	Scaffold	19	2	0	0	1	12	21	13
Atrichornis_clamosus	Aves	Passeriformes	1047502076	91.8902802623733	Scaffold	19	2	0	0	2	5	21	7
Oreotrochilus_melanogaster	Aves	Apodiformes	1107792040	79.0399522957662	Scaffold	15	2	0	0	1	1	17	2
Rissa_tridactyla	Aves	Charadriiformes	1192865200	95.3190220632081	Scaffold	72	3	0	0	2	3	75	5
Horornis_vulcanius	Aves	Passeriformes	1223573813	43.231961836613	Scaffold	17	0	0	0	0	3	17	3
Uria_aalge	Aves	Charadriiformes	1181532998	93.7090041741205	Scaffold	63	1	0	0	2	3	64	5
Cepphus_grylle	Aves	Charadriiformes	1197650647	95.4979129397734	Scaffold	65	1	0	0	2	3	66	5
Passerina_amoena	Aves	Passeriformes	1068852817	79.5169946332737	Scaffold	92	1	0	0	2	4	93	6
Calonectris_borealis	Aves	Procellariiformes	1166068492	81.7531305903399	Scaffold	39	1	0	0	2	2	40	4
Cettia_cetti	Aves	Passeriformes	1051752767	87.7757901013715	Scaffold	23	1	0	0	2	1	24	3
Xiphorhynchus_elegans	Aves	Passeriformes	1059658982	79.010137149672	Scaffold	44	1	0	0	1	12	45	13
Pomatorhinus_ruficollis	Aves	Passeriformes	1065047492	87.0005963029219	Scaffold	22	1	0	0	0	3	23	3
Atlantisia_rogersi	Aves	Gruiformes	1168394043	63.953488372093	Scaffold	111	3	0	0	2	2	114	4
Pteruthius_melanotis	Aves	Passeriformes	1043915671	92.9039952295766	Scaffold	25	1	0	0	0	6	26	6
Urocolius_indicus	Aves	Coliiformes	1109599764	89.3559928443649	Scaffold	15	0	0	0	2	1	15	3
Pandion_haliaetus	Aves	Accipitriformes	1147624024	66.0107334525939	Scaffold	37	1	0	0	2	0	38	2
Glareola_pratincola	Aves	Charadriiformes	1172993239	89.5945140131187	Scaffold	88	2	0	0	1	2	90	3
Balaeniceps_rex	Aves	Ciconiiformes	1181932130	64.1621943947525	Scaffold	46	1	1	0	0	2	48	2
Brachypteracias_leptosomus	Aves	Coraciiformes	1125912351	83.1842576028623	Scaffold	41	2	0	0	2	1	43	3
Ceyx_cyanopectus	Aves	Coraciiformes	1119293467	61.4192009540847	Scaffold	25	1	0	0	2	2	26	4
Spizella_passerina	Aves	Passeriformes	1018792982	41.3237924865832	Scaffold	12	0	0	0	0	2	12	2
Ara_glaucogularis	Aves	Psittaciformes	1139702960	96.8395945140131	Scaffold	52	2	0	0	2	2	54	4
Cygnus_cygnus	Aves	Anseriformes	1052375201	79.8151460942159	Scaffold	47	3	0	0	2	3	50	5
Columba_janthina_nitens	Aves	Columbiformes	1083634036	85.6887298747764	Scaffold	48	1	0	0	2	1	49	3
Corvus_macrorhynchos	Aves	Passeriformes	1018435877	86.9409660107335	Scaffold	24	1	0	0	2	3	25	5
Fratercula_cirrhata	Aves	Charadriiformes	1105963355	78.0560524746571	Scaffold	57	3	0	0	2	2	60	4
Haliaeetus_pelagicus	Aves	Accipitriformes	1175967700	90.1013714967203	Scaffold	44	2	0	0	2	2	46	4
Leucopsar_rothschildi	Aves	Passeriformes	999682512	88.4913536076327	Scaffold	16	1	0	0	2	2	17	4
Phoebastria_albatrus	Aves	Procellariiformes	1165200156	84.525939177102	Scaffold	62	1	0	0	2	1	63	3
Uria_aalge_inornata	Aves	Charadriiformes	1040726051	69.4991055456172	Scaffold	46	1	0	0	2	2	47	4
Cardinalis_cardinalis	Aves	Passeriformes	1044724463	92.7847346451998	Scaffold	26	1	0	0	2	6	27	8
Lycocorax_pyrrhopterus_obiensis	Aves	Passeriformes	1107771238	94.7823494335122	Scaffold	227	2	0	0	2	10	229	12
Passer_montanus	Aves	Passeriformes	1039949367	94.4543828264759	Scaffold	43	1	0	0	2	5	44	7
Pyrrhura_lepida	Aves	Psittaciformes	1144813270	60.0178890876565	Scaffold	40	2	0	0	2	2	42	4
Pyrrhura_cruentata	Aves	Psittaciformes	1125645419	62.9994036970781	Scaffold	41	2	0	0	1	2	43	3
Phylloscopus_trochilus_trochilus	Aves	Passeriformes	1168570690	87.6565295169946	Scaffold	386	1	0	0	1	4	387	5
Pavo_muticus	Aves	Galliformes	1061110005	93.7984496124031	Scaffold	52	3	0	0	1	2	55	3
Pogoniulus_pusillus_pusillus	Aves	Piciformes	1198715191	42.9636255217651	Scaffold	21	0	0	0	1	4	21	5
Accipiter_gentilis_atricapillus	Aves	Accipitriformes	1245809754	91.8306499701849	Scaffold	82	2	0	0	2	2	84	4
Butorides_virescens	Aves	Pelecaniformes	1194621758	91.4132379248658	Contig	488	1	0	0	1	2	489	3
Bubo_scandiacus	Aves	Strigiformes	1251897436	94.5438282647585	Scaffold	103	3	0	0	2	3	106	5
Phylloscopus_whistleri	Aves	Passeriformes	1112484139	95.3488372093023	Contig	483	1	0	0	2	22	484	24
Onychostruthus_taczanowskii	Aves	Passeriformes	1033716807	94.9910554561717	Scaffold	33	1	0	0	2	2	34	4
Montifringilla_adamsi	Aves	Passeriformes	1047401841	94.5438282647585	Scaffold	25	1	0	0	2	6	26	8
Pyrgilauda_ruficollis	Aves	Passeriformes	1045967452	94.1860465116279	Scaffold	23	1	0	0	2	8	24	10
Zosterops_japonicus	Aves	Passeriformes	1104389468	86.6726296958855	Scaffold	136	1	0	0	0	7	137	7
Corvus_kubaryi	Aves	Passeriformes	1057484666	91.9499105545617	Scaffold	33	1	0	0	1	1	34	2
Gorsachius_goisagi	Aves	Pelecaniformes	1188079666	83.9892665474061	Scaffold	88	2	0	0	2	2	90	4
Tyto_alba	Aves	Strigiformes	1249867532	95.855694692904	Scaffold	280	2	0	0	2	2	282	4
Amblyornis_subalaris	Aves	Passeriformes	1108380980	94.8419797257007	Scaffold	29	2	0	0	2	5	31	7
Motacilla_tschutschensis	Aves	Passeriformes	1053394660	89.9522957662493	Scaffold	19	1	0	0	2	2	20	4
Cygnus_buccinator	Aves	Anseriformes	1183613454	91.025641025641	Scaffold	106	3	0	0	1	3	109	4
Centrocercus_urophasianus	Aves	Galliformes	1010657860	94.3649373881932	Scaffold	26	3	0	0	1	2	29	3
Lagopus_leucura	Aves	Galliformes	1016020572	94.9016100178891	Scaffold	31	3	0	0	2	2	34	4
Alectoris_rufa	Aves	Galliformes	1027480606	89.4156231365534	Scaffold	32	3	0	0	2	3	35	5
Crossoptilon_mantchuricum	Aves	Galliformes	1013441081	95.4979129397734	Scaffold	56	3	0	0	2	2	59	4
Lanius_collurio	Aves	Passeriformes	1205288378	88.9683959451401	Scaffold	130	1	0	0	2	3	131	5
Ammodramus_savannarum_pratensis	Aves	Passeriformes	906668489	83.5122242098986	Scaffold	26	1	0	0	2	7	27	9
Riparia_riparia	Aves	Passeriformes	1093155110	77.8175313059034	Scaffold	93	2	0	0	0	3	95	3
Willisornis_vidua_nigrigula	Aves	Passeriformes	1109653187	90.4889683959451	Scaffold	75	1	0	0	2	15	76	17
Lophura_nycthemera	Aves	Galliformes	1014408745	95.169946332737	Scaffold	48	3	0	0	1	1	51	2
Gyps_himalayensis	Aves	Accipitriformes	1190689946	94.4841979725701	Contig	101	2	0	0	2	2	103	4
Catharus_minimus	Aves	Passeriformes	1050367032	88.819320214669	Scaffold	19	2	0	0	1	5	21	6
Catharus_bicknelli	Aves	Passeriformes	1054510266	86.7620751341682	Scaffold	62	2	0	0	1	7	64	8
Pavo_cristatus	Aves	Galliformes	1046718240	94.7823494335122	Scaffold	222	3	0	0	2	2	225	4
Acrocephalus_arundinaceus	Aves	Passeriformes	1200128141	95.1103160405486	Scaffold	911	1	0	0	1	9	912	10
Lonchura_striata	Aves	Passeriformes	1085979774	87.7757901013715	Scaffold	92	1	0	0	1	4	93	5
Artemisiospiza_belli	Aves	Passeriformes	1401818823	95.3786523553965	Scaffold	299	1	0	0	2	13	300	15
Progne_subis_subis	Aves	Passeriformes	1165951862	88.4913536076327	Scaffold	1087	2	0	0	2	11	1089	13
Acrocephalus_familiaris_kingi	Aves	Passeriformes	1079221614	90.4889683959451	Scaffold	22	1	0	0	1	4	23	5
Myiozetetes_cayanensis	Aves	Passeriformes	1075628138	96.1836612999404	Scaffold	163	1	0	0	2	6	164	8
Passerculus_sandwichensis_alaudinus	Aves	Passeriformes	1152292115	95.7066189624329	Scaffold	424	1	0	0	2	17	425	19
Laterallus_jamaicensis_coturniculus	Aves	Gruiformes	1391405863	95.1997614788312	Scaffold	439	3	0	0	2	2	442	4
Rallus_limicola	Aves	Gruiformes	1395598026	95.6171735241503	Scaffold	781	3	0	0	2	2	784	4
Melospiza_melodia	Aves	Passeriformes	1356304709	94.9314251639833	Scaffold	390	1	0	0	2	17	391	19
Emberiza_elegans	Aves	Passeriformes	1222647951	95.5873583780561	Scaffold	229	1	0	0	2	20	230	22
Agelaius_tricolor	Aves	Passeriformes	1157608456	96.0644007155635	Scaffold	402	1	0	0	2	9	403	11
Callipepla_californica_brunnescens	Aves	Galliformes	1085347722	95.438282647585	Scaffold	306	2	0	0	2	8	308	10
Corvus_cornix	Aves	Passeriformes	1117372175	85.0626118067978	Scaffold	14	0	0	0	0	1	14	1
Puffinus_mauretanicus	Aves	Procellariiformes	1218519395	95.169946332737	Scaffold	337	1	0	0	1	2	338	3
Nycticorax_nycticorax	Aves	Pelecaniformes	1179045135	86.5533691115086	Scaffold	103	1	0	0	2	2	104	4
Phaethornis_superciliosus	Aves	Apodiformes	1020112811	94.6034585569469	Scaffold	49	1	0	0	2	6	50	8
Empidonax_alnorum	Aves	Passeriformes	1072560169	93.8580799045915	Scaffold	245	2	0	0	2	15	247	17
Accipiter_cooperii	Aves	Accipitriformes	1190545496	89.3559928443649	Scaffold	52	2	0	0	2	2	54	4
Psittacara_holochlorus	Aves	Psittaciformes	1115336859	65.2355396541443	Scaffold	35	1	0	0	1	2	36	3
Eupsittula_cactorum	Aves	Psittaciformes	1191716169	61.7769827072153	Scaffold	43	1	0	0	2	2	44	4
Primolius_couloni	Aves	Psittaciformes	1134324094	70.3637447823494	Scaffold	36	1	0	0	2	1	37	3
Psittacara_leucophthalmus	Aves	Psittaciformes	1117906707	64.370900417412	Scaffold	37	2	0	0	2	2	39	4
Poicephalus_robustus	Aves	Psittaciformes	1154348305	54.2635658914729	Scaffold	36	2	0	0	1	1	38	2
Amazona_autumnalis	Aves	Psittaciformes	1299624158	44.5140131186643	Scaffold	36	1	0	0	0	2	37	2
Cyanopsitta_spixii	Aves	Psittaciformes	1092480392	72.4806201550387	Scaffold	38	2	0	0	2	2	40	4
Actenoides_hombroni	Aves	Coraciiformes	1152258273	90.2504472271914	Scaffold	24	3	0	0	1	2	27	3
Diopsittaca_nobilis	Aves	Psittaciformes	1155555443	70.989862850328	Scaffold	33	2	0	0	2	2	35	4
Pionus_maximiliani	Aves	Psittaciformes	1182257092	44.1264162194395	Scaffold	30	1	0	0	0	1	31	1
Cacatua_alba	Aves	Psittaciformes	1210837024	68.1574239713775	Scaffold	34	0	0	0	1	1	34	2
Psittacara_wagleri	Aves	Psittaciformes	1353365653	70.7513416815742	Scaffold	37	2	0	0	2	2	39	4
Setophaga_petechia	Aves	Passeriformes	1222385072	93.6195587358378	Scaffold	869	1	0	0	2	16	870	18
Callocephalon_fimbriatum	Aves	Psittaciformes	1101422322	49.8211091234347	Scaffold	24	1	0	0	0	1	25	1
Aratinga_maculata	Aves	Psittaciformes	1126680219	71.1687537268933	Scaffold	38	2	0	0	1	2	40	3
Pyrrhura_roseifrons	Aves	Psittaciformes	1244366817	72.927847346452	Scaffold	38	2	0	0	2	2	40	4
Eos_semilarvata	Aves	Psittaciformes	1091480539	57.2152653548002	Scaffold	23	1	0	0	1	1	24	2
Aquila_nipalensis	Aves	Accipitriformes	1248418760	94.6630888491354	Scaffold	57	2	0	0	2	2	59	4
Accipiter_hiogaster	Aves	Accipitriformes	1223023164	93.5301132975552	Scaffold	48	2	0	0	2	2	50	4
Falco_tinnunculus	Aves	Falconiformes	1134479392	84.4961240310078	Scaffold	31	2	0	0	1	2	33	3
Falco_peregrinus_peregrinator	Aves	Falconiformes	1151088392	88.8491353607633	Scaffold	35	2	0	0	1	2	37	3
Falco_peregrinus_peregrinus	Aves	Falconiformes	1159702924	91.4132379248658	Scaffold	40	2	0	0	1	2	42	3
Falco_pelegrinoides	Aves	Falconiformes	1153798512	89.7435897435898	Scaffold	35	2	0	0	1	2	37	3
Pyrrhura_hoffmanni	Aves	Psittaciformes	1141345635	71.1091234347048	Scaffold	38	1	0	0	2	2	39	4
Halcyon_malimbica	Aves	Coraciiformes	1164777306	80.6201550387597	Scaffold	32	3	0	0	1	2	35	3
Pyrrhura_lucianii	Aves	Psittaciformes	1247391346	71.1985688729875	Scaffold	41	2	0	0	1	2	43	3
Entomyzon_cyanotis	Aves	Passeriformes	1076660361	96.6308884913536	Contig	51	2	0	0	2	16	53	18
Saxicola_maurus	Aves	Passeriformes	1020367763	92.5760286225402	Scaffold	4	0	0	0	0	0	4	0
Tyto_alba_alba	Aves	Strigiformes	1219191878	90.8765652951699	Scaffold	74	2	0	0	2	2	76	4
Aratinga_solstitialis	Aves	Psittaciformes	1169445099	96.0644007155635	Scaffold	45	2	0	0	2	2	47	4
Alauda_arvensis	Aves	Passeriformes	1028664229	93.6195587358378	Scaffold	15	1	0	0	2	5	16	7
Fratercula_arctica	Aves	Charadriiformes	1279358051	87.6565295169946	Scaffold	63	2	0	0	1	3	65	4
Ara_rubrogenys	Aves	Psittaciformes	1161924866	97.0781156827668	Scaffold	51	1	0	0	2	2	52	4
Chiloscyllium_plagiosum	Chondrichthyes	Orectolobiformes	3776550609	89.8032200357782	Chromosome	10	5	4	33	3	1	52	4
Pristis_pectinata	Chondrichthyes	Rhinopristiformes	2267857790	92.814549791294	Chromosome	6	3	4	24	3	1	37	4
Amblyraja_radiata	Chondrichthyes	Rajiformes	2558801738	90.9958258795468	Chromosome	6	3	3	8	2	0	20	2
Carcharodon_carcharias	Chondrichthyes	Lamniformes	4286311192	94.3053070960048	Chromosome	6	5	3	13	4	0	27	4
Hemiscyllium_ocellatum	Chondrichthyes	Orectolobiformes	3983483121	93.7686344663089	Chromosome	10	4	4	32	3	1	50	4
Rhincodon_typus	Chondrichthyes	Orectolobiformes	2881342305	78.4436493738819	Chromosome	9	5	4	16	3	1	34	4
Stegostoma_fasciatum	Chondrichthyes	Orectolobiformes	2771882974	90.608228980322	Chromosome	8	5	4	36	4	1	53	5
Scyliorhinus_canicula	Chondrichthyes	Carcharhiniformes	4220389930	91.5324985092427	Chromosome	9	5	4	31	4	1	49	5
Leucoraja_erinacea	Chondrichthyes	Rajiformes	1555461038	6.97674418604651	Contig	4	2	2	0	0	0	8	0
Chiloscyllium_punctatum	Chondrichthyes	Orectolobiformes	3375698300	85.8079904591532	Scaffold	10	4	4	24	3	1	42	4
Scyliorhinus_torazame	Chondrichthyes	Carcharhiniformes	4470980620	76.1180679785331	Scaffold	9	5	4	20	3	1	38	4
Hydrolagus_affinis	Chondrichthyes	Chimaeriformes	1114272990	54.7107930828861	Scaffold	7	4	4	13	4	0	28	4
Callorhinchus_milii	Chondrichthyes	Chimaeriformes	991519186	91.025641025641	Scaffold	13	4	3	42	4	0	62	4
Ginglymostoma_cirratum	Chondrichthyes	Orectolobiformes	4357855346	84.5557543231962	Scaffold	9	5	4	28	4	1	46	5
Latimeria_chalumnae	Coelacanth	Coelacanthiformes	2860575514	89.2963625521765	Scaffold	171	27	19	63	7	74	280	81
Alligator_mississippiensis	Crocodilia	Crocodylia	2161713562	96.6308884913536	Scaffold	503	6	2	0	3	9	511	12
Alligator_sinensis	Crocodilia	Crocodylia	2270550999	93.0232558139535	Scaffold	734	7	2	0	2	7	743	9
Crocodylus_porosus	Crocodilia	Crocodylia	2049519336	91.2641621943947	Scaffold	13	1	2	0	3	2	16	5
Gavialis_gangeticus	Crocodilia	Crocodylia	2640775248	89.8926654740608	Scaffold	31	1	2	0	3	2	34	5
Neoceratodus_forsteri	Dipnoi	Ceratodontiformes	34557648077	67.0146945088941	Chromosome	201	40	97	360	5	30	698	35
Protopterus_annectens	Dipnoi	Ceratodontiformes	40054324612	95.4369682907966	Chromosome	261	72	163	493	5	19	989	24
Anolis_carolinensis	Lepidosauria	Squamata	1799143587	88.3422778771616	Chromosome	115	3	2	46	2	48	166	50
Crotalus_viridis_viridis	Lepidosauria	Squamata	1340198908	86.4937388193202	Chromosome	355	3	3	22	0	1	383	1
Podarcis_muralis	Lepidosauria	Squamata	1511002858	96.4221824686941	Chromosome	602	2	2	84	5	39	690	44
Naja_naja	Lepidosauria	Squamata	1768535092	93.649373881932	Chromosome	429	3	2	88	0	0	522	0
Thamnophis_elegans	Lepidosauria	Squamata	1672190305	93.7686344663089	Chromosome	431	0	1	124	0	0	556	0
Lacerta_agilis	Lepidosauria	Squamata	1391406172	97.4657125819917	Chromosome	631	3	3	103	5	29	740	34
Zootoca_vivipara	Lepidosauria	Squamata	1464283545	97.4657125819917	Chromosome	540	3	3	206	5	32	752	37
Podarcis_muralis_nigriventris	Lepidosauria	Squamata	1786136138	95.5873583780561	Chromosome	573	2	3	196	3	32	774	35
Sceloporus_tristichus	Lepidosauria	Squamata	1815771249	96.4519976147883	Chromosome	184	3	2	89	3	21	278	24
Sceloporus_undulatus	Lepidosauria	Squamata	1905484175	94.8419797257007	Chromosome	192	2	3	72	3	24	269	27
Hydrophis_curtus	Lepidosauria	Squamata	1964827820	96.4519976147883	Chromosome	99	2	3	41	0	0	145	0
Hydrophis_cyanocinctus	Lepidosauria	Squamata	1980712740	96.5116279069768	Chromosome	100	2	3	82	0	0	187	0
Phrynosoma_platyrhinos	Lepidosauria	Squamata	1901839624	90.8169350029815	Chromosome	100	1	2	40	3	10	143	13
Sphaerodactylus_townsendi	Lepidosauria	Squamata	1810846735	92.0095408467502	Chromosome	325	4	3	73	3	25	405	28
Shinisaurus_crocodilurus	Lepidosauria	Squamata	2189995079	97.793679189028	Chromosome	436	3	4	160	1	6	603	7
Bungarus_multicinctus	Lepidosauria	Squamata	1593755901	95.7662492546213	Chromosome	490	3	2	112	0	2	607	2
Vipera_latastei	Lepidosauria	Squamata	1631568913	96.9886702444842	Chromosome	509	3	4	370	0	2	886	2
Python_bivittatus	Lepidosauria	Squamata	1435034535	89.4156231365534	Scaffold	523	4	3	75	2	1	605	3
Ophiophagus_hannah	Lepidosauria	Squamata	1594074654	84.9135360763268	Scaffold	382	3	2	96	0	2	483	2
Crotalus_pyrrhus	Lepidosauria	Squamata	1126791715	29.7853309481216	Scaffold	296	3	1	5	0	1	305	1
Vipera_berus_berus	Lepidosauria	Squamata	1532390814	82.5581395348837	Scaffold	401	3	1	146	0	2	551	2
Thamnophis_sirtalis	Lepidosauria	Squamata	1424897867	65.8914728682171	Scaffold	332	3	2	41	0	0	378	0
Pantherophis_guttatus	Lepidosauria	Squamata	1706961544	93.8878950506857	Scaffold	512	6	2	237	0	2	757	2
Gekko_japonicus	Lepidosauria	Squamata	2490257917	92.0691711389386	Scaffold	593	4	4	159	5	56	760	61
Protobothrops_mucrosquamatus	Lepidosauria	Squamata	1673859098	93.5897435897436	Scaffold	604	2	3	193	0	2	802	2
Crotalus_horridus	Lepidosauria	Squamata	1520334138	63.8044126416219	Scaffold	402	3	1	60	0	1	466	1
Sphenodon_punctatus	Lepidosauria	Sphenodontia	4272214985	94.9314251639833	Scaffold	368	1	3	8	4	15	380	19
Paroedura_picta	Lepidosauria	Squamata	1562175643	87.3583780560525	Scaffold	521	4	3	93	3	24	621	27
Protobothrops_flavoviridis	Lepidosauria	Squamata	1413200976	91.6517590936196	Scaffold	534	3	3	267	0	1	807	1
Thermophis_baileyi	Lepidosauria	Squamata	1747678728	96.0047704233751	Scaffold	456	3	2	126	2	2	587	4
Salvator_merianae	Lepidosauria	Squamata	2068170046	97.5253428741801	Scaffold	706	1	3	90	3	32	800	35
Hydrophis_hardwickii	Lepidosauria	Squamata	1296394113	33.6314847942755	Scaffold	75	2	2	4	0	0	83	0
Emydocephalus_ijimae	Lepidosauria	Squamata	1625199642	66.1896243291592	Scaffold	100	2	2	21	0	0	125	0
Hydrophis_melanocephalus	Lepidosauria	Squamata	1402639853	77.8175313059034	Scaffold	83	2	2	19	0	0	106	0
Laticauda_laticaudata	Lepidosauria	Squamata	1558706106	76.7441860465116	Scaffold	135	3	2	23	0	0	163	0
Varanus_komodoensis	Lepidosauria	Squamata	1507945839	95.9749552772809	Scaffold	280	1	3	141	2	2	425	4
Ptyas_mucosa	Lepidosauria	Squamata	1721466642	94.066785927251	Scaffold	568	4	2	344	0	2	918	2
Pantherophis_obsoletus	Lepidosauria	Squamata	1692461844	91.7710196779964	Scaffold	526	4	2	329	0	2	861	2
Aspidoscelis_marmoratus	Lepidosauria	Squamata	1639530780	97.4657125819917	Scaffold	304	1	3	17	2	14	325	16
Laticauda_colubrina	Lepidosauria	Squamata	2038820311	94.1264162194395	Scaffold	156	3	2	69	0	0	230	0
Crotalus_tigris	Lepidosauria	Squamata	1612002213	96.6607036374478	Contig	513	3	3	187	0	1	706	1
Myanophis_thanlyinensis	Lepidosauria	Squamata	1315615078	39.5646988670244	Scaffold	413	3	2	23	1	2	441	3
Bothrops_jararaca	Lepidosauria	Squamata	1672323932	82.3494335122242	Scaffold	627	3	3	354	0	2	987	2
Crotalus_adamanteus	Lepidosauria	Squamata	1597647985	92.4269528920692	Scaffold	469	3	1	292	0	1	765	1
Chrysopelea_ornata	Lepidosauria	Squamata	1334265196	12.7906976744186	Scaffold	380	3	2	0	0	2	385	2
Pituophis_catenifer_pumilus	Lepidosauria	Squamata	1516097738	67.6207513416816	Scaffold	333	1	2	6	0	2	342	2
Calotes_versicolor	Lepidosauria	Squamata	1334025125	6.67859272510435	Scaffold	51	1	2	0	0	17	54	17
Anilios_bituberculatus	Lepidosauria	Squamata	1642818667	16.7262969588551	Scaffold	213	1	2	0	0	0	216	0
Tretioscincus_oriximinensis	Lepidosauria	Squamata	1563094034	95.6768038163387	Scaffold	157	1	3	63	1	14	224	15
Calyptommatus_sinebrachiatus	Lepidosauria	Squamata	1750921936	91.9797257006559	Scaffold	52	1	2	1	0	9	56	9
Arizona_elegans	Lepidosauria	Squamata	1842551953	96.8694096601073	Scaffold	424	3	2	10	0	1	439	1
Elgaria_multicarinata_webbii	Lepidosauria	Squamata	1790509355	97.4358974358974	Scaffold	500	3	3	84	3	17	590	20
Diadophis_punctatus_similis	Lepidosauria	Squamata	1783023707	95.5575432319618	Scaffold	507	3	2	114	2	1	626	3
Aspidoscelis_tigris_stejnegeri	Lepidosauria	Squamata	1335668279	81.216457960644	Scaffold	355	1	2	22	3	1	380	4
Charina_bottae	Lepidosauria	Squamata	1804939834	97.5551580202743	Scaffold	546	4	3	12	2	1	565	3
Varanus_salvator_macromaculatus	Lepidosauria	Squamata	1702541867	95.4680977936792	Scaffold	340	3	2	79	2	3	424	5
Phrynocephalus_versicolor	Lepidosauria	Squamata	1603387288	91.8008348240906	Scaffold	55	1	2	23	4	15	81	19
Azemiops_feae	Lepidosauria	Squamata	1557776103	95.438282647585	Contig	542	3	3	93	0	2	641	2
Daboia_siamensis	Lepidosauria	Squamata	1663732363	88.8491353607633	Scaffold	413	3	3	157	0	2	576	2
Darevskia_valentini	Lepidosauria	Squamata	1455696420	92.8741800834824	Scaffold	554	3	3	227	5	27	787	32
Pogona_vitticeps	Lepidosauria	Squamata	1816116151	95.6171735241503	Scaffold	203	1	2	52	4	22	258	26
Lacerta_bilineata	Lepidosauria	Squamata	1418148937	94.2754919499105	Contig	653	3	3	228	5	27	887	32
Lacerta_viridis	Lepidosauria	Squamata	1439843026	95.9749552772809	Contig	724	3	2	306	6	30	1035	36
Notechis_scutatus	Lepidosauria	Squamata	1665525958	91.2045319022063	Scaffold	310	3	2	86	0	1	401	1
Pseudonaja_textilis	Lepidosauria	Squamata	1590035073	94.6332737030411	Scaffold	281	3	2	107	0	1	393	1
Homo_sapiens	Mammalia	Primates	3189376675	96.8097793679189	Chromosome	566	7	5	0	3	28	578	31
Mus_musculus	Mammalia	Rodentia	2728222451	98.2409063804413	Chromosome	1190	15	241	142	3	38	1588	41
Monodelphis_domestica	Mammalia	Didelphimorphia	3600487649	94.5438282647585	Chromosome	1247	22	99	83	3	27	1451	30
Sus_scrofa	Mammalia	Artiodactyla	2501895775	97.5551580202743	Chromosome	1670	6	18	0	3	16	1694	19
Oryctolagus_cuniculus	Mammalia	Lagomorpha	2737473256	91.5324985092427	Chromosome	836	10	164	32	1	30	1042	31
Microcebus_murinus	Mammalia	Primates	2487392024	97.5849731663685	Chromosome	829	8	110	1	3	25	948	28
Bos_indicus	Mammalia	Artiodactyla	2673949103	91.8604651162791	Chromosome	939	14	38	0	1	23	991	24
Microtus_ochrogaster	Mammalia	Rodentia	2287340943	96.5712581991652	Chromosome	967	11	100	5	3	46	1083	49
Chlorocebus_sabaeus	Mammalia	Primates	2789639778	96.2432915921288	Chromosome	345	6	2	0	3	29	353	32
Nasalis_larvatus	Mammalia	Primates	3011966170	63.2975551580203	Chromosome	206	2	0	0	0	15	208	15
Camelus_dromedarius	Mammalia	Artiodactyla	2169346739	97.9129397734049	Chromosome	670	12	27	0	3	12	709	15
Capra_aegagrus	Mammalia	Artiodactyla	2828873048	90.9660107334526	Chromosome	953	12	31	0	2	22	996	24
Capra_hircus	Mammalia	Artiodactyla	2922600443	97.2570065593321	Chromosome	1021	15	35	0	3	21	1071	24
Lycaon_pictus	Mammalia	Carnivora	2356716622	95.438282647585	Chromosome	542	2	5	0	3	12	549	15
Ailuropoda_melanoleuca	Mammalia	Carnivora	2440260518	96.6010733452594	Chromosome	865	9	12	0	2	15	886	17
Cervus_elaphus_hippelaphus	Mammalia	Artiodactyla	3438623608	82.4090638044126	Chromosome	578	4	20	0	1	15	602	16
Neomonachus_schauinslandi	Mammalia	Carnivora	2419460046	96.9886702444842	Chromosome	419	2	4	0	0	4	425	4
Bos_taurus	Mammalia	Artiodactyla	2711209833	97.1079308288611	Chromosome	1205	19	41	0	3	23	1265	26
Piliocolobus_tephrosceles	Mammalia	Primates	2997795033	95.7066189624329	Chromosome	268	2	3	0	3	24	273	27
Physeter_catodon	Mammalia	Artiodactyla	2512132974	95.0208706022659	Chromosome	57	1	2	0	0	2	60	2
Equus_caballus	Mammalia	Perissodactyla	2506949475	97.5551580202743	Chromosome	1255	11	38	3	6	25	1307	31
Pan_troglodytes	Mammalia	Primates	3024031013	96.3923673225999	Chromosome	465	4	3	0	3	27	472	30
Pongo_abelii	Mammalia	Primates	3065035716	97.1079308288611	Chromosome	390	5	5	0	3	25	400	28
Canis_lupus_dingo	Mammalia	Carnivora	2349862946	97.7638640429338	Chromosome	815	2	10	0	3	17	827	20
Theropithecus_gelada	Mammalia	Primates	2889614139	96.4519976147883	Chromosome	418	5	0	0	4	28	423	32
Macaca_mulatta	Mammalia	Primates	2971314966	96.8694096601073	Chromosome	419	6	1	0	3	29	426	32
Bos_indicus_x_Bos_taurus	Mammalia	Artiodactyla	2680969395	96.8694096601073	Chromosome	1252	22	41	0	3	23	1315	26
Cricetulus_griseus	Mammalia	Rodentia	2366634374	97.8234943351222	Chromosome	1109	12	153	45	3	36	1319	39
Peromyscus_maniculatus_bairdii	Mammalia	Rodentia	2512423440	96.9290399522958	Chromosome	1027	10	152	59	3	37	1248	40
Peromyscus_polionotus_subgriseus	Mammalia	Rodentia	2645110392	97.2570065593321	Chromosome	986	11	116	43	3	33	1156	36
Ornithorhynchus_anatinus	Mammalia	Monotremata	1859281749	92.2182468694097	Chromosome	362	4	276	16	3	7	658	10
Rhinolophus_ferrumequinum	Mammalia	Chiroptera	2075785400	98.2110912343471	Chromosome	414	8	1	0	2	17	423	19
Phyllostomus_discolor	Mammalia	Chiroptera	2108849533	97.1079308288611	Chromosome	701	7	24	0	2	25	732	27
Peromyscus_leucopus	Mammalia	Rodentia	2475164510	96.541443053071	Chromosome	1125	14	154	71	2	34	1364	36
Bos_grunniens	Mammalia	Artiodactyla	2832776395	93.5897435897436	Chromosome	861	11	35	0	3	17	907	20
Suricata_suricatta	Mammalia	Carnivora	2353578744	96.3625521765057	Chromosome	801	10	15	0	2	16	826	18
Sus_scrofa_scrofa	Mammalia	Artiodactyla	2479330878	97.1377459749553	Chromosome	1056	10	21	0	3	17	1087	20
Nomascus_leucogenys	Mammalia	Primates	2843966406	96.7799642218247	Chromosome	306	1	1	0	3	21	308	24
Lynx_canadensis	Mammalia	Carnivora	2407827299	96.6607036374478	Chromosome	845	10	26	0	2	14	881	16
Rhinopithecus_roxellana	Mammalia	Primates	3038460517	96.7799642218247	Chromosome	286	4	3	0	3	24	293	27
Thylacinus_cynocephalus	Mammalia	Dasyuromorphia	3376725167	89.2963625521765	Chromosome	763	12	32	2	2	14	809	16
Gorilla_gorilla_gorilla	Mammalia	Primates	3044855802	94.4543828264759	Chromosome	456	3	3	0	2	25	462	27
Mastomys_coucha	Mammalia	Rodentia	2507168619	96.95885509839	Chromosome	944	8	87	26	3	33	1065	36
Phocoena_sinus	Mammalia	Artiodactyla	2371540524	96.690518783542	Chromosome	38	1	1	0	0	1	40	1
Papio_anubis	Mammalia	Primates	2869802739	95.1103160405486	Chromosome	406	6	0	0	3	30	412	33
Muntiacus_muntjak	Mammalia	Artiodactyla	2573529099	97.1079308288611	Chromosome	1303	16	43	0	2	27	1362	29
Bos_grunniens_x_Bos_taurus	Mammalia	Artiodactyla	2677172352	97.1675611210495	Chromosome	1188	23	42	0	3	23	1253	26
Callithrix_jacchus	Mammalia	Primates	2897807928	97.7042337507454	Chromosome	419	5	9	0	3	24	433	27
Lepus_timidus	Mammalia	Lagomorpha	2703257108	86.2254025044723	Chromosome	564	9	66	5	3	25	644	28
Zalophus_californianus	Mammalia	Carnivora	2409685310	97.6744186046512	Chromosome	467	1	7	0	0	7	475	7
Mustela_erminea	Mammalia	Carnivora	2445217281	97.4060822898032	Chromosome	991	7	11	0	3	14	1009	17
Camelus_ferus	Mammalia	Artiodactyla	2087077296	97.7042337507454	Chromosome	671	10	25	0	3	11	706	14
Balaenoptera_musculus	Mammalia	Artiodactyla	2374868944	97.5253428741801	Chromosome	115	1	2	1	0	3	119	3
Cervus_hanglu_yarkandensis	Mammalia	Artiodactyla	2594114534	97.4358974358974	Chromosome	1152	9	33	0	3	20	1194	23
Rattus_rattus	Mammalia	Rodentia	2382770976	95.3190220632081	Chromosome	1273	14	109	76	3	37	1472	40
Trichosurus_vulpecula	Mammalia	Diprotodontia	3359347793	97.2868217054263	Chromosome	1375	25	89	39	3	44	1528	47
Arvicanthis_niloticus	Mammalia	Rodentia	2496777707	97.7340488968396	Chromosome	1192	11	187	84	3	41	1474	44
Tursiops_truncatus	Mammalia	Artiodactyla	2378522214	96.7203339296363	Chromosome	33	1	1	0	0	0	35	0
Macaca_fascicularis	Mammalia	Primates	2800882497	97.0184853905784	Chromosome	425	6	1	0	3	29	432	32
Pan_paniscus	Mammalia	Primates	3203531224	96.4818127608825	Chromosome	468	5	5	0	3	24	478	27
Oryctolagus_cuniculus_cuniculus	Mammalia	Lagomorpha	2780373160	96.6607036374478	Chromosome	896	10	166	15	3	37	1087	40
Giraffa_tippelskirchi	Mammalia	Artiodactyla	2490075762	96.7799642218247	Chromosome	668	11	18	0	3	13	697	16
Bos_gaurus	Mammalia	Artiodactyla	2717349581	97.0184853905784	Chromosome	1207	23	51	0	3	21	1281	24
Canis_lupus_familiaris	Mammalia	Carnivora	2396875024	97.5849731663685	Chromosome	857	3	8	0	3	17	868	20
Ovis_orientalis	Mammalia	Artiodactyla	2652567896	97.4657125819917	Chromosome	1058	13	36	0	3	18	1107	21
Ochotona_princeps	Mammalia	Lagomorpha	2231476247	92.6356589147287	Chromosome	563	4	62	3	3	29	632	32
Choloepus_didactylus	Mammalia	Pilosa	3214702604	97.9725700655933	Chromosome	1734	9	26	3	2	8	1772	10
Rattus_norvegicus	Mammalia	Rodentia	2647915728	97.9427549194991	Chromosome	1384	18	119	89	3	37	1610	40
Sylvilagus_bachmani	Mammalia	Lagomorpha	2686383908	93.5897435897436	Chromosome	697	7	94	11	3	26	809	29
Hydrochoerus_hydrochaeris	Mammalia	Rodentia	2590838763	95.8258795468098	Chromosome	789	14	76	13	3	31	892	34
Tachyglossus_aculeatus	Mammalia	Monotremata	2213020595	93.6791890280262	Chromosome	2399	3	97	15	3	3	2514	6
Equus_asinus	Mammalia	Perissodactyla	2431924055	97.6446034585569	Chromosome	1168	10	42	2	3	25	1222	28
Antechinus_flavipes	Mammalia	Dasyuromorphia	3192697873	96.2432915921288	Chromosome	1124	17	73	67	3	21	1281	24
Gracilinanus_agilis	Mammalia	Didelphimorphia	3701017385	93.8282647584973	Chromosome	1032	17	88	85	2	34	1222	36
Prionailurus_bengalensis	Mammalia	Carnivora	2435702060	97.5253428741801	Chromosome	909	10	29	0	2	14	948	16
Ovis_aries	Mammalia	Artiodactyla	2628146906	97.2570065593321	Chromosome	980	13	35	0	3	19	1028	22
Ictidomys_tridecemlineatus	Mammalia	Rodentia	2478949113	95.5873583780561	Chromosome	1036	9	71	2	3	18	1118	21
Phacochoerus_africanus	Mammalia	Artiodactyla	2435099834	97.5849731663685	Chromosome	1272	11	23	0	3	16	1306	19
Giraffa_camelopardalis_rothschildi	Mammalia	Artiodactyla	2441480433	97.2271914132379	Chromosome	703	8	17	0	3	22	728	25
Bos_taurus_x_Bison_bison	Mammalia	Artiodactyla	2861703644	97.1377459749553	Chromosome	1244	22	43	0	3	23	1309	26
Vulpes_lagopus	Mammalia	Carnivora	2345533697	97.4358974358974	Chromosome	747	2	10	0	3	17	759	20
Leopardus_geoffroyi	Mammalia	Carnivora	2426370816	97.5849731663685	Chromosome	903	10	26	0	2	14	939	16
Felis_catus	Mammalia	Carnivora	2425730029	97.3464519976148	Chromosome	870	10	28	0	2	15	908	17
Panthera_tigris	Mammalia	Carnivora	2408678698	97.793679189028	Chromosome	943	10	32	0	2	14	985	16
Panthera_leo	Mammalia	Carnivora	2297552363	96.1836612999404	Chromosome	907	9	27	0	2	13	943	15
Cervus_canadensis	Mammalia	Artiodactyla	2526629436	96.7799642218247	Chromosome	1299	11	55	0	3	24	1365	27
Dromiciops_gliroides	Mammalia	Microbiotheria	3303217110	97.8831246273107	Chromosome	937	14	79	20	3	27	1050	30
Bubalus_bubalis	Mammalia	Artiodactyla	2622460638	97.0184853905784	Chromosome	1251	21	42	0	3	23	1314	26
Felis_chaus	Mammalia	Carnivora	2428304365	97.4657125819917	Chromosome	890	10	26	0	2	14	926	16
Neogale_vison	Mammalia	Carnivora	2681198719	97.6446034585569	Chromosome	972	8	11	0	3	14	991	17
Muntiacus_reevesi	Mammalia	Artiodactyla	2494014298	97.5253428741801	Chromosome	1393	16	44	0	3	25	1453	28
Hydropotes_inermis	Mammalia	Artiodactyla	2540444434	97.3166368515206	Chromosome	965	8	26	0	2	19	999	21
Muntiacus_crinifrons	Mammalia	Artiodactyla	2489495709	97.4358974358974	Chromosome	1265	13	42	0	3	24	1320	27
Sus_scrofa_domesticus	Mammalia	Artiodactyla	2440945073	97.7638640429338	Chromosome	1647	7	25	0	3	17	1679	20
Lemur_catta	Mammalia	Primates	2245601549	97.7042337507454	Chromosome	726	8	26	2	3	28	762	31
Jaculus_jaculus	Mammalia	Rodentia	2863848715	97.4358974358974	Chromosome	626	5	143	40	3	26	814	29
Diceros_bicornis_minor	Mammalia	Perissodactyla	3005519209	98.0023852116875	Chromosome	1361	5	68	0	2	28	1434	30
Dasyurus_viverrinus	Mammalia	Dasyuromorphia	3139221772	97.6744186046512	Chromosome	1232	16	92	53	3	21	1393	24
Odocoileus_hemionus	Mammalia	Artiodactyla	2609301826	95.8855098389982	Chromosome	1111	14	36	0	3	21	1161	24
Panthera_tigris_tigris	Mammalia	Carnivora	2406136656	97.5253428741801	Chromosome	919	10	20	0	2	14	949	16
Ceratotherium_simum_cottoni	Mammalia	Perissodactyla	2495808350	98.0023852116875	Chromosome	1157	5	55	2	3	28	1219	31
Colobus_guereza	Mammalia	Primates	2963339203	96.1240310077519	Chromosome	221	5	1	0	3	27	227	30
Hylobates_pileatus	Mammalia	Primates	2851401333	95.2593917710197	Chromosome	282	3	2	0	3	22	287	25
Saguinus_midas	Mammalia	Primates	2968536278	95.9451401311866	Chromosome	310	4	12	0	2	23	326	25
Equus_quagga	Mammalia	Perissodactyla	2500914156	97.1973762671437	Chromosome	1193	9	45	3	3	28	1250	31
Mustela_nigripes	Mammalia	Carnivora	2498532951	97.2271914132379	Chromosome	890	4	13	0	3	14	907	17
Desmodus_rotundus	Mammalia	Chiroptera	1976149209	95.8258795468098	Chromosome	697	6	19	0	0	8	722	8
Prionailurus_viverrinus	Mammalia	Carnivora	2461545606	97.4358974358974	Chromosome	917	10	27	0	2	14	954	16
Hexaprotodon_liberiensis	Mammalia	Artiodactyla	2374626208	97.2570065593321	Chromosome	1228	11	37	0	3	20	1276	23
Hippopotamus_amphibius	Mammalia	Artiodactyla	2424261695	97.1377459749553	Chromosome	1428	11	36	0	3	14	1475	17
Budorcas_taxicolor	Mammalia	Artiodactyla	2946929004	97.6446034585569	Chromosome	1020	14	33	0	3	20	1067	23
Perognathus_longimembris_pacificus	Mammalia	Rodentia	2212099196	97.2570065593321	Chromosome	883	11	102	140	3	28	1136	31
Ceratotherium_simum_simum	Mammalia	Perissodactyla	2870081984	98.2110912343471	Chromosome	1558	5	63	2	3	28	1628	31
Ovis_ammon_polii_x_Ovis_aries	Mammalia	Artiodactyla	2970496992	97.5551580202743	Chromosome	995	14	35	0	3	18	1044	21
Panthera_uncia	Mammalia	Carnivora	2433972596	96.2432915921288	Chromosome	738	7	21	0	2	14	766	16
Tamandua_tetradactyla	Mammalia	Pilosa	3205741135	98.3601669648181	Chromosome	1467	8	32	6	2	6	1513	8
Phodopus_sungorus	Mammalia	Rodentia	2119204330	95.7364341085271	Chromosome	697	7	74	14	2	32	792	34
Nycticebus_bengalensis	Mammalia	Primates	2856254458	96.8694096601073	Chromosome	682	7	63	2	1	21	754	22
Suncus_etruscus	Mammalia	Eulipotyphla	2471683639	97.1377459749553	Chromosome	975	9	47	0	2	32	1031	34
Elephas_maximus_indicus	Mammalia	Proboscidea	3401247148	97.3166368515206	Chromosome	2331	12	39	1	3	21	2383	24
Okapia_johnstoni	Mammalia	Artiodactyla	2387734228	96.9886702444842	Chromosome	721	11	20	0	3	16	752	19
Mus_caroli	Mammalia	Rodentia	2553112587	96.9886702444842	Chromosome	1083	13	95	28	3	37	1219	40
Mus_pahari	Mammalia	Rodentia	2475012951	97.3166368515206	Chromosome	972	7	103	22	3	36	1104	39
Sarcophilus_harrisii	Mammalia	Dasyuromorphia	3086657325	96.0345855694693	Chromosome	1110	16	86	30	2	19	1242	21
Lutra_lutra	Mammalia	Carnivora	2438458878	97.2868217054263	Chromosome	826	13	6	0	2	13	845	15
Neosciurus_carolinensis	Mammalia	Rodentia	2815413801	98.1216457960644	Chromosome	1651	9	143	13	3	27	1816	30
Sciurus_vulgaris	Mammalia	Rodentia	2878607543	98.4197972570066	Chromosome	1317	8	96	11	3	25	1432	28
Arvicola_amphibius	Mammalia	Rodentia	2297766297	97.7042337507454	Chromosome	1026	11	91	18	3	48	1146	51
Pipistrellus_pipistrellus	Mammalia	Chiroptera	1763439233	92.3076923076923	Chromosome	510	4	0	0	1	38	514	39
Onychomys_torridus	Mammalia	Rodentia	2468394440	96.1836612999404	Chromosome	1012	10	119	50	3	34	1191	37
Acomys_russatus	Mammalia	Rodentia	2301522284	97.9427549194991	Chromosome	873	16	111	52	3	32	1052	35
Canis_lupus	Mammalia	Carnivora	2447463909	97.6744186046512	Chromosome	894	2	10	0	3	17	906	20
Acomys_dimidiatus	Mammalia	Rodentia	2302401611	96.3625521765057	Chromosome	899	14	108	40	3	31	1061	34
Acomys_kempi	Mammalia	Rodentia	2162154686	95.7662492546213	Chromosome	808	14	54	15	2	30	891	32
Acomys_percivali	Mammalia	Rodentia	2302049166	97.1079308288611	Chromosome	820	13	82	34	3	29	949	32
Cervus_elaphus	Mammalia	Artiodactyla	2886619877	97.6147883124627	Chromosome	1412	12	60	0	3	24	1484	27
Mus_spretus	Mammalia	Rodentia	2546544102	98.1514609421586	Chromosome	1167	15	146	94	3	36	1422	39
Mus_musculus_musculus	Mammalia	Rodentia	2507124360	98.3005366726297	Chromosome	1181	15	165	88	3	37	1449	40
Mus_musculus_domesticus	Mammalia	Rodentia	2519257336	98.062015503876	Chromosome	1175	15	167	92	3	36	1449	39
Mus_musculus_castaneus	Mammalia	Rodentia	2519863764	98.3601669648181	Chromosome	1187	16	194	108	3	36	1505	39
Mus_musculus_molossinus	Mammalia	Rodentia	2727434176	98.3899821109123	Chromosome	1218	16	199	131	3	38	1564	41
Meles_meles	Mammalia	Carnivora	2738694574	97.9129397734049	Chromosome	1338	10	10	0	3	17	1358	20
Orcinus_orca	Mammalia	Artiodactyla	2647351467	96.8992248062015	Chromosome	41	1	1	0	0	2	43	2
Heterocephalus_glaber	Mammalia	Rodentia	2500150936	95.8258795468098	Chromosome	803	13	23	7	3	20	846	23
Loxodonta_africana	Mammalia	Proboscidea	3196738035	95.8258795468098	Scaffold	2278	13	36	2	1	21	2329	22
Notamacropus_eugenii	Mammalia	Diprotodontia	3075184024	45.2593917710197	Scaffold	764	11	46	2	2	20	823	22
Myotis_lucifugus	Mammalia	Chiroptera	2034575300	90.7573047107931	Scaffold	562	8	0	0	0	29	570	29
Cavia_porcellus	Mammalia	Rodentia	2723202840	96.1240310077519	Scaffold	919	11	93	28	3	31	1051	34
Pteropus_vampyrus	Mammalia	Chiroptera	2198284804	93.3512224209899	Scaffold	531	12	0	0	2	16	543	18
Dipodomys_ordii	Mammalia	Rodentia	2236368823	93.1723315444246	Scaffold	880	9	68	82	3	21	1039	24
Choloepus_hoffmanni	Mammalia	Pilosa	3286013499	89.2665474060823	Scaffold	1970	7	24	3	1	10	2004	11
Carlito_syrichta	Mammalia	Primates	3453847770	91.6219439475253	Scaffold	467	5	40	0	2	25	512	27
Vicugna_pacos	Mammalia	Artiodactyla	2118853581	96.4221824686941	Scaffold	560	8	23	0	3	13	591	16
Sorex_araneus	Mammalia	Eulipotyphla	2423158183	93.8282647584973	Scaffold	1165	11	55	0	2	47	1231	49
Otolemur_garnettii	Mammalia	Primates	2519724550	97.3464519976148	Scaffold	797	8	61	2	3	22	868	25
Tupaia_belangeri	Mammalia	Scandentia	2137225476	19.3798449612403	Contig	792	9	37	7	0	19	845	19
Dasypus_novemcinctus	Mammalia	Cingulata	3631306433	93.1425163983304	Scaffold	1720	6	55	10	1	10	1791	11
Trichechus_manatus_latirostris	Mammalia	Sirenia	3103791524	95.5873583780561	Scaffold	564	6	8	0	3	9	578	12
Octodon_degus	Mammalia	Rodentia	2995872505	95.9153249850924	Scaffold	768	11	123	45	3	41	947	44
Condylura_cristata	Mammalia	Eulipotyphla	1769662895	90.2206320810972	Scaffold	687	4	15	0	0	14	706	14
Chrysochloris_asiatica	Mammalia	Afrosoricida	4210093806	96.95885509839	Scaffold	1140	6	17	0	3	18	1163	21
Erinaceus_europaeus	Mammalia	Eulipotyphla	2715703478	95.6469886702445	Scaffold	1029	10	59	6	3	20	1104	23
Orycteropus_afer_afer	Mammalia	Tubulidentata	4444063711	95.1103160405486	Scaffold	1098	7	26	2	3	15	1133	18
Bos_mutus	Mammalia	Artiodactyla	2645145588	94.9016100178891	Scaffold	1084	13	32	0	1	21	1129	22
Elephantulus_edwardii	Mammalia	Macroscelidea	3843982861	96.9290399522958	Scaffold	951	12	72	0	3	30	1035	33
Eptesicus_fuscus	Mammalia	Chiroptera	2026629342	96.4818127608825	Scaffold	428	5	1	0	2	19	434	21
Echinops_telfairi	Mammalia	Afrosoricida	2947103070	93.5599284436494	Scaffold	967	9	10	6	3	18	992	21
Odobenus_rosmarus_divergens	Mammalia	Carnivora	2400133628	96.8694096601073	Scaffold	486	2	8	0	0	6	496	6
Myotis_davidii	Mammalia	Chiroptera	2059799708	92.0989862850328	Scaffold	366	5	0	0	1	27	371	28
Tupaia_chinensis	Mammalia	Scandentia	2846580235	96.690518783542	Scaffold	1307	16	18	21	3	38	1362	41
Leptonychotes_weddellii	Mammalia	Carnivora	3156886159	83.3631484794276	Scaffold	347	3	2	0	0	7	352	7
Pantholops_hodgsonii	Mammalia	Artiodactyla	2696869832	94.5438282647585	Scaffold	821	14	30	0	2	16	865	18
Myotis_brandtii	Mammalia	Chiroptera	2107242811	93.0232558139535	Scaffold	487	6	0	0	0	26	493	26
Lipotes_vexillifer	Mammalia	Artiodactyla	2429195737	96.4818127608825	Scaffold	33	1	2	0	0	0	36	0
Panthera_tigris_altaica	Mammalia	Carnivora	2391065193	91.6219439475253	Scaffold	832	10	19	0	2	13	861	15
Eidolon_helvum	Mammalia	Chiroptera	1837754460	63.2081097197376	Scaffold	376	6	0	0	0	13	382	13
Pteronotus_parnellii	Mammalia	Chiroptera	1960317893	53.8461538461538	Scaffold	299	5	3	0	0	21	307	21
Balaenoptera_acutorostrata_scammoni	Mammalia	Artiodactyla	2431671281	96.1240310077519	Scaffold	128	1	3	1	0	3	133	3
Nannospalax_galili	Mammalia	Rodentia	3061408210	96.4818127608825	Scaffold	1227	8	24	0	3	33	1259	36
Cavia_aperea	Mammalia	Rodentia	2716396567	70.0357781753131	Scaffold	343	8	13	0	1	5	364	6
Galeopterus_variegatus	Mammalia	Dermoptera	3187643824	90.1610017889088	Scaffold	758	8	46	2	3	17	814	20
Equus_przewalskii	Mammalia	Perissodactyla	2395937679	90.9958258795468	Scaffold	1048	7	37	2	2	24	1094	26
Cervus_capreolus	Mammalia	Artiodactyla	2785377831	50.7751937984496	Scaffold	486	6	10	0	1	19	502	20
Bison_bison_bison	Mammalia	Artiodactyla	2953606000	93.8580799045915	Scaffold	1014	15	29	0	1	18	1058	19
Ovis_aries_musimon	Mammalia	Artiodactyla	2589834840	96.6010733452594	Scaffold	905	14	30	0	3	16	949	19
Vicugna_pacos_huacaya	Mammalia	Artiodactyla	2013701362	96.8395945140131	Scaffold	686	12	22	0	3	13	720	16
Camelus_bactrianus	Mammalia	Artiodactyla	1992646609	96.3029218843172	Scaffold	671	10	25	0	3	10	706	13
Colobus_angolensis_palliatus	Mammalia	Primates	2970124662	94.5140131186643	Scaffold	239	4	0	0	3	25	243	28
Mandrillus_leucophaeus	Mammalia	Primates	3061992840	94.335122242099	Scaffold	415	5	1	0	3	30	421	33
Aotus_nancymaae	Mammalia	Primates	2861668348	96.4818127608825	Scaffold	442	5	11	0	3	19	458	22
Cercocebus_atys	Mammalia	Primates	2848246356	96.4221824686941	Scaffold	416	6	1	0	3	32	423	35
Macaca_nemestrina	Mammalia	Primates	2948703511	96.6010733452594	Scaffold	410	6	0	0	3	28	416	31
Propithecus_coquereli	Mammalia	Primates	2798135037	92.0691711389386	Scaffold	668	7	32	1	3	21	708	24
Balaenoptera_bonaerensis	Mammalia	Artiodactyla	2234641557	52.9516994633274	Scaffold	106	1	3	0	0	2	110	2
Eulemur_macaco	Mammalia	Primates	2119875225	93.500298151461	Scaffold	640	6	26	2	2	21	674	23
Eulemur_flavifrons	Mammalia	Primates	2115568035	92.814549791294	Scaffold	637	7	25	1	3	19	670	22
Apodemus_sylvaticus	Mammalia	Rodentia	3758143898	80.799045915325	Scaffold	266	4	6	1	1	24	277	25
Marmota_marmota_marmota	Mammalia	Rodentia	2506852125	96.4221824686941	Scaffold	1144	9	61	2	2	18	1216	20
Miniopterus_natalensis	Mammalia	Chiroptera	1803099001	96.9290399522958	Scaffold	360	5	7	2	2	17	374	19
Cebus_imitator	Mammalia	Primates	2717703182	96.0644007155635	Scaffold	450	5	13	0	3	22	468	25
Neotoma_lepida	Mammalia	Rodentia	2353855022	79.4573643410853	Scaffold	217	3	15	2	2	13	237	15
Ellobius_lutescens	Mammalia	Rodentia	2353188398	88.4317233154442	Scaffold	542	5	21	2	1	26	570	27
Ellobius_talpinus	Mammalia	Rodentia	2265966243	55.4263565891473	Scaffold	498	6	22	0	3	23	526	26
Rhinopithecus_bieti	Mammalia	Primates	2975774845	93.9475253428742	Scaffold	257	4	2	0	2	20	263	22
Panthera_pardus	Mammalia	Carnivora	2578002243	97.1377459749553	Scaffold	898	10	26	0	2	13	934	15
Rhinolophus_sinicus	Mammalia	Chiroptera	2073344508	97.2271914132379	Scaffold	263	6	1	0	2	17	270	19
Hipposideros_armiger	Mammalia	Chiroptera	2236564388	91.2045319022063	Scaffold	319	6	3	0	2	19	328	21
Castor_canadensis	Mammalia	Rodentia	2518306565	87.8354203935599	Scaffold	891	7	19	1	2	30	918	32
Ailurus_styani	Mammalia	Carnivora	2342939051	96.1240310077519	Scaffold	865	8	13	0	2	18	886	20
Phascolarctos_cinereus	Mammalia	Diprotodontia	3192565135	97.376267143709	Contig	763	15	46	0	1	30	824	31
Odocoileus_virginianus_texanus	Mammalia	Artiodactyla	2380489210	95.1401311866428	Scaffold	1023	13	30	0	3	21	1066	24
Eschrichtius_robustus	Mammalia	Artiodactyla	2849453582	86.1657722122838	Scaffold	119	1	2	0	0	2	122	2
Ammotragus_lervia	Mammalia	Artiodactyla	2650836958	95.7662492546213	Scaffold	958	14	33	0	2	20	1005	22
Meriones_unguiculatus	Mammalia	Rodentia	2523107715	92.5760286225402	Scaffold	640	8	95	11	3	30	754	33
Enhydra_lutris_kenyoni	Mammalia	Carnivora	2455260235	97.4657125819917	Scaffold	687	8	7	0	2	13	702	15
Delphinapterus_leucas	Mammalia	Artiodactyla	2362782543	96.7799642218247	Scaffold	40	1	2	0	0	0	43	0
Apodemus_speciosus	Mammalia	Rodentia	3494287372	46.8992248062016	Scaffold	908	5	64	4	1	27	981	28
Spermophilus_dauricus	Mammalia	Rodentia	3106271744	93.7090041741205	Scaffold	1318	4	60	0	1	15	1382	16
Tympanoctomys_barrerae	Mammalia	Rodentia	2651634209	38.9087656529517	Scaffold	437	6	77	0	1	27	520	28
Octomys_mimax	Mammalia	Rodentia	2591288717	31.0375670840787	Scaffold	528	5	97	0	1	32	630	33
Dicerorhinus_sumatrensis_sumatrensis	Mammalia	Perissodactyla	2949863658	94.4245676803816	Scaffold	1450	4	56	0	3	32	1510	35
Solenodon_paradoxus_woodi	Mammalia	Eulipotyphla	2049415269	86.3148479427549	Scaffold	807	8	6	0	2	13	821	15
Hyaena_hyaena	Mammalia	Carnivora	2374716107	97.4955277280859	Scaffold	834	10	17	0	3	16	861	19
Neophocaena_asiaeorientalis_asiaeorientalis	Mammalia	Artiodactyla	2284609912	95.855694692904	Scaffold	40	1	1	0	0	1	42	1
Equus_asinus_asinus	Mammalia	Perissodactyla	2321045832	96.541443053071	Scaffold	952	10	37	2	3	26	1001	29
Macaca_fuscata_fuscata	Mammalia	Primates	2930706173	73.2856290995826	Contig	450	5	1	0	2	27	456	29
Ovis_ammon	Mammalia	Artiodactyla	2643433589	58.7656529516995	Scaffold	421	0	23	0	1	8	444	9
Vulpes_vulpes	Mammalia	Carnivora	2421551259	96.7799642218247	Scaffold	785	2	7	0	3	18	794	21
Pseudois_nayaur	Mammalia	Artiodactyla	2584167189	63.2081097197376	Scaffold	917	13	30	0	2	21	960	23
Capra_sibirica	Mammalia	Artiodactyla	2733031394	97.1377459749553	Scaffold	1005	13	35	0	3	19	1053	22
Tursiops_aduncus	Mammalia	Artiodactyla	2503928010	95.2593917710197	Scaffold	35	1	1	0	0	0	37	0
Prolemur_simus	Mammalia	Primates	2411593676	96.7501490757305	Scaffold	635	8	24	2	3	23	669	26
Callorhinus_ursinus	Mammalia	Carnivora	2706852204	97.4358974358974	Scaffold	470	1	12	0	0	4	483	4
Puma_concolor	Mammalia	Carnivora	2432949531	89.3559928443649	Scaffold	653	8	22	0	1	10	683	11
Mus_spicilegus	Mammalia	Rodentia	2496083520	96.4818127608825	Scaffold	1054	10	135	50	3	34	1249	37
Urocitellus_parryii	Mammalia	Rodentia	2520505282	95.5873583780561	Scaffold	830	9	49	3	3	19	891	22
Eonycteris_spelaea	Mammalia	Chiroptera	1966861576	94.9314251639833	Contig	378	5	0	0	1	9	383	10
Ursus_arctos_horribilis	Mammalia	Carnivora	2328642862	97.1377459749553	Scaffold	1068	9	28	0	3	18	1105	21
Marmota_flaviventris	Mammalia	Rodentia	2579522885	97.5849731663685	Scaffold	1062	9	60	3	3	18	1134	21
Lagenorhynchus_obliquidens	Mammalia	Artiodactyla	2334450779	96.8097793679189	Scaffold	36	1	2	0	0	1	39	1
Odocoileus_hemionus_sitkensis	Mammalia	Artiodactyla	2324921134	37.8056052474657	Scaffold	971	10	35	0	1	18	1016	19
Taxidea_taxus_jeffersonii	Mammalia	Carnivora	2416005247	63.8342277877162	Scaffold	878	8	12	0	1	16	898	17
Acinonyx_jubatus	Mammalia	Carnivora	4769438765	97.1675611210495	Scaffold	719	10	22	0	2	12	751	14
Axis_porcinus	Mammalia	Artiodactyla	2676163295	97.2868217054263	Scaffold	1330	16	64	0	3	19	1410	22
Oryx_gazella	Mammalia	Artiodactyla	2762920344	93.4704830053667	Scaffold	935	14	24	0	2	17	973	19
Mungos_mungo	Mammalia	Carnivora	2448211634	89.4156231365534	Scaffold	1185	10	25	0	3	17	1220	20
Panthera_onca	Mammalia	Carnivora	2504534411	80.5008944543828	Scaffold	785	8	24	0	1	14	817	15
Helogale_parvula	Mammalia	Carnivora	2392471390	86.046511627907	Scaffold	1132	10	22	0	2	17	1164	19
Cryptoprocta_ferox	Mammalia	Carnivora	2458846334	88.7298747763864	Scaffold	804	11	7	0	2	14	822	16
Felis_nigripes	Mammalia	Carnivora	2428424918	42.7549194991055	Scaffold	672	7	26	0	2	11	705	13
Spilogale_gracilis	Mammalia	Carnivora	2463318012	78.2051282051282	Scaffold	928	9	12	0	3	17	949	20
Paradoxurus_hermaphroditus	Mammalia	Carnivora	2477229103	76.5652951699463	Scaffold	1095	10	29	0	3	17	1134	20
Pteronura_brasiliensis	Mammalia	Carnivora	2602275310	85.36076326774	Scaffold	704	4	8	0	1	11	716	12
Mellivora_capensis	Mammalia	Carnivora	3091173380	81.1866428145498	Scaffold	873	8	13	0	3	14	894	17
Mirza_coquereli	Mammalia	Primates	2340865962	71.7352415026834	Scaffold	812	8	90	0	1	24	910	25
Dipodomys_stephensi	Mammalia	Rodentia	2346418196	69.8568872987478	Scaffold	892	6	61	56	2	22	1015	24
Moschus_moschiferus	Mammalia	Artiodactyla	3069608437	97.6147883124627	Scaffold	959	10	24	0	3	17	993	20
Catagonus_wagneri	Mammalia	Artiodactyla	2640067814	97.1675611210495	Scaffold	868	9	18	0	3	13	895	16
Zapus_hudsonius	Mammalia	Rodentia	2611189839	69.0220632081097	Scaffold	888	3	85	15	3	38	991	41
Xerus_inauris	Mammalia	Rodentia	2601418404	78.9206917113894	Scaffold	848	8	79	5	1	17	940	18
Pygathrix_nemaeus	Mammalia	Primates	3217150031	75.8497316636851	Scaffold	271	3	1	0	2	23	275	25
Tonatia_saurophila	Mammalia	Chiroptera	2105886965	87.9248658318426	Scaffold	585	4	17	0	2	27	606	29
Saguinus_imperator	Mammalia	Primates	3493717886	80.8884913536076	Scaffold	401	4	10	0	1	22	415	23
Tapirus_indicus	Mammalia	Perissodactyla	2425203111	86.6129994036971	Scaffold	1185	10	47	1	3	23	1243	26
Scalopus_aquaticus	Mammalia	Eulipotyphla	2068871057	86.0166964818128	Scaffold	1333	5	15	0	0	21	1353	21
Uropsilus_gracilis	Mammalia	Eulipotyphla	2112710047	64.370900417412	Scaffold	1068	11	9	0	0	32	1088	32
Tragulus_javanicus	Mammalia	Artiodactyla	2589955488	97.1675611210495	Scaffold	1214	15	20	3	3	21	1252	24
Saiga_tatarica	Mammalia	Artiodactyla	2876186568	31.7531305903399	Scaffold	577	12	22	0	0	15	611	15
Tadarida_brasiliensis	Mammalia	Chiroptera	2709928648	68.8431723315444	Scaffold	426	4	1	0	1	23	431	24
Tapirus_terrestris	Mammalia	Perissodactyla	2571458752	84.1383422778772	Scaffold	1134	8	51	2	3	22	1195	25
Sigmodon_hispidus	Mammalia	Rodentia	2730600022	87.9546809779368	Scaffold	1180	16	168	49	3	36	1413	39
Semnopithecus_entellus	Mammalia	Primates	3033044217	58.0799045915325	Scaffold	243	3	1	0	2	23	247	25
Thryonomys_swinderianus	Mammalia	Rodentia	2662148533	59.8688133571854	Scaffold	640	8	39	12	2	24	699	26
Tolypeutes_matacus	Mammalia	Cingulata	4115028163	53.04114490161	Scaffold	1403	8	35	0	1	11	1446	12
Miniopterus_schreibersii	Mammalia	Chiroptera	1775846775	89.1771019677996	Scaffold	347	5	7	1	2	21	360	23
Mormoops_blainvillei	Mammalia	Chiroptera	2111750309	90.2206320810972	Scaffold	306	5	4	0	2	19	315	21
Noctilio_leporinus	Mammalia	Chiroptera	2098501394	88.6106141920095	Scaffold	418	3	3	0	2	18	424	20
Ondatra_zibethicus	Mammalia	Rodentia	2562752769	83.7209302325581	Scaffold	874	9	47	3	3	33	933	36
Murina_aurata_feae	Mammalia	Chiroptera	2331551382	64.8479427549195	Scaffold	570	5	0	0	1	23	575	24
Microgale_talazaci	Mammalia	Afrosoricida	3236147583	66.1299940369708	Scaffold	1223	12	35	6	2	26	1276	28
Myrmecophaga_tridactyla	Mammalia	Pilosa	3547273050	68.9624329159213	Scaffold	1687	8	28	2	1	6	1725	7
Micronycteris_hirsuta	Mammalia	Chiroptera	2314654405	80.2325581395349	Scaffold	628	3	8	0	2	27	639	29
Lasiurus_borealis	Mammalia	Chiroptera	2857590849	69.4394752534287	Scaffold	546	5	0	0	1	22	551	23
Hemitragus_hylocrius	Mammalia	Artiodactyla	2715042536	83.2438878950507	Scaffold	884	14	30	0	3	16	928	19
Heterohyrax_brucei	Mammalia	Hyracoidea	3618151652	79.4871794871795	Scaffold	920	18	41	0	2	31	979	33
Lepus_americanus	Mammalia	Lagomorpha	3123271264	51.520572450805	Scaffold	675	9	107	7	2	24	798	26
Megaderma_lyra	Mammalia	Chiroptera	2620948449	91.3536076326774	Scaffold	322	7	2	0	2	17	331	19
Hystrix_cristata	Mammalia	Rodentia	2470917678	81.7531305903399	Scaffold	916	13	25	2	2	23	956	25
Procavia_capensis	Mammalia	Hyracoidea	3897621025	96.2134764460346	Scaffold	864	15	40	0	3	30	919	33
Ovis_canadensis	Mammalia	Artiodactyla	2863658823	79.9940369707812	Scaffold	902	12	30	0	2	17	944	19
Petromus_typicus	Mammalia	Rodentia	2389366989	68.366129994037	Scaffold	694	11	66	16	3	31	787	34
Muscardinus_avellanarius	Mammalia	Rodentia	2527147110	74.1502683363149	Scaffold	795	8	77	18	2	40	898	42
Myocastor_coypus	Mammalia	Rodentia	2903175784	67.0244484197973	Scaffold	741	13	59	15	2	31	828	33
Mesoplodon_bidens	Mammalia	Artiodactyla	2797694783	69.5289206917114	Scaffold	53	1	1	0	0	1	55	1
Ctenomys_sociabilis	Mammalia	Rodentia	2834814551	77.3106738223017	Scaffold	700	8	88	15	3	32	811	35
Glis_glis	Mammalia	Rodentia	2462087207	56.7978533094812	Scaffold	934	8	64	8	1	45	1014	46
Ctenodactylus_gundi	Mammalia	Rodentia	2322471743	94.2456768038163	Scaffold	409	0	70	31	1	28	510	29
Eulemur_fulvus	Mammalia	Primates	2748885701	58.4078711985689	Scaffold	832	7	32	0	2	27	871	29
Dolichotis_patagonum	Mammalia	Rodentia	3289614431	74.5080500894454	Scaffold	667	7	168	17	2	37	859	39
Diceros_bicornis	Mammalia	Perissodactyla	3060207893	97.793679189028	Scaffold	1333	6	61	1	3	28	1401	31
Macroglossus_sobrinus	Mammalia	Chiroptera	1897644983	93.5301132975552	Scaffold	471	9	0	0	2	14	480	16
Hipposideros_galeritus	Mammalia	Chiroptera	2440750851	73.5241502683363	Scaffold	304	7	7	0	2	21	318	23
Anoura_caudifer	Mammalia	Chiroptera	2206589520	89.6243291592129	Scaffold	462	2	26	0	2	20	490	22
Beatragus_hunteri	Mammalia	Artiodactyla	2697255800	78.3542039355993	Scaffold	830	15	16	0	3	20	861	23
Acomys_cahirinus	Mammalia	Rodentia	2306070819	77.3106738223017	Scaffold	930	18	116	47	2	31	1111	33
Craseonycteris_thonglongyai	Mammalia	Chiroptera	2272093077	68.3959451401312	Scaffold	176	8	9	0	2	18	193	20
Cricetomys_gambianus	Mammalia	Rodentia	2397721602	87.984496124031	Scaffold	1155	15	62	8	3	40	1240	43
Dinomys_branickii	Mammalia	Rodentia	2688563719	83.2140727489565	Scaffold	1058	16	83	8	3	34	1165	37
Cercopithecus_neglectus	Mammalia	Primates	3278860052	50.1788908765653	Scaffold	311	6	1	0	3	29	318	32
Crocidura_indochinensis	Mammalia	Eulipotyphla	3082217326	29.1592128801431	Scaffold	1084	8	107	0	0	35	1199	35
Graphiurus_murinus	Mammalia	Rodentia	2815014629	59.7197376267144	Scaffold	989	8	119	8	3	48	1124	51
Cavia_tschudii	Mammalia	Rodentia	3077352510	86.4341085271318	Scaffold	954	14	89	18	2	35	1075	37
Plecturocebus_donacophilus	Mammalia	Primates	2959764160	68.2170542635659	Scaffold	327	5	11	0	1	23	343	24
Carollia_perspicillata	Mammalia	Chiroptera	2689411905	50.9838998211091	Scaffold	585	5	11	0	1	20	601	21
Bradypus_variegatus	Mammalia	Pilosa	1502475299	35.0327966607036	Scaffold	117	0	0	0	2	1	117	3
Nycticebus_coucang	Mammalia	Primates	3294558825	64.7584973166368	Scaffold	712	7	72	1	3	24	792	27
Alouatta_palliata	Mammalia	Primates	3033617595	75.3428741800835	Scaffold	357	6	12	0	1	25	375	26
Aplodontia_rufa	Mammalia	Rodentia	3005535537	73.9117471675611	Scaffold	878	7	30	1	3	30	916	33
Orientallactaga_bullata	Mammalia	Rodentia	3093575781	61.9856887298748	Scaffold	610	7	72	5	2	30	694	32
Capromys_pilorides	Mammalia	Rodentia	3023850356	50.0298151460942	Scaffold	1304	16	86	0	2	45	1406	47
Chaetophractus_vellerosus	Mammalia	Cingulata	5335596729	29.9045915324985	Scaffold	1449	5	41	0	0	14	1495	14
Eumetopias_jubatus	Mammalia	Carnivora	2418246527	97.1079308288611	Scaffold	420	1	7	0	0	7	428	7
Odocoileus_hemionus_hemionus	Mammalia	Artiodactyla	2343701333	95.169946332737	Scaffold	869	11	28	0	3	21	908	24
Megaptera_novaeangliae	Mammalia	Artiodactyla	2265788366	96.0345855694693	Scaffold	104	1	1	0	0	3	106	3
Phoca_vitulina	Mammalia	Carnivora	2363587482	97.3166368515206	Scaffold	404	4	4	0	0	11	412	11
Platanista_minor	Mammalia	Artiodactyla	2671072510	58.2289803220036	Scaffold	50	1	4	0	0	1	55	1
Eubalaena_japonica	Mammalia	Artiodactyla	2693575300	74.2695289206917	Scaffold	133	1	4	0	0	3	138	3
Phocoena_phocoena	Mammalia	Artiodactyla	2701010810	85.4502087060227	Scaffold	37	1	1	0	0	1	39	1
Inia_geoffrensis	Mammalia	Artiodactyla	2596281358	66.994633273703	Scaffold	46	1	0	0	0	1	47	1
Dasyprocta_punctata	Mammalia	Rodentia	3012098298	72.0333929636255	Scaffold	2272	22	103	27	2	59	2424	61
Solenodon_paradoxus	Mammalia	Eulipotyphla	2109877870	93.5897435897436	Scaffold	1102	12	8	0	2	16	1122	18
Indri_indri	Mammalia	Primates	2701849413	68.6046511627907	Scaffold	594	7	30	2	2	17	633	19
Kogia_breviceps	Mammalia	Artiodactyla	2759698159	65.2653548002385	Scaffold	28	1	0	0	0	1	29	1
Ziphius_cavirostris	Mammalia	Artiodactyla	3150417206	38.9683959451401	Scaffold	50	2	0	0	0	0	52	0
Orycteropus_afer	Mammalia	Tubulidentata	4687958587	56.7382230172928	Scaffold	1484	8	36	1	2	15	1529	17
Cuniculus_paca	Mammalia	Rodentia	3399583187	33.9594514013119	Scaffold	1004	7	60	2	1	37	1073	38
Tupaia_tana	Mammalia	Scandentia	3648908809	42.0989862850328	Scaffold	1163	10	35	4	1	27	1212	28
Phataginus_tricuspis	Mammalia	Pholidota	3013399831	67.2927847346452	Scaffold	783	3	17	0	1	3	803	4
Grammomys_surdaster	Mammalia	Rodentia	2412664998	97.7042337507454	Scaffold	1084	15	154	50	3	62	1303	65
Monodon_monoceros	Mammalia	Artiodactyla	2355591342	96.8097793679189	Scaffold	30	1	2	0	0	1	33	1
Marmota_himalayana	Mammalia	Rodentia	2471704417	93.9773404889684	Scaffold	1057	9	53	1	3	15	1120	18
Prionailurus_bengalensis_euptilurus	Mammalia	Carnivora	2421863388	84.1979725700656	Scaffold	694	8	21	0	2	15	723	17
Marmota_vancouverensis	Mammalia	Rodentia	2504036567	92.0691711389386	Scaffold	959	9	70	2	3	20	1040	23
Cervus_albirostris	Mammalia	Artiodactyla	2692225130	94.6929039952296	Scaffold	1302	12	54	0	3	23	1368	26
Damaliscus_lunatus	Mammalia	Artiodactyla	3127764384	94.6929039952296	Scaffold	1053	14	22	0	2	22	1089	24
Alcelaphus_buselaphus	Mammalia	Artiodactyla	3882338275	8.67620751341682	Scaffold	119	2	4	0	0	4	125	4
Giraffa_camelopardalis	Mammalia	Artiodactyla	2473180627	96.3923673225999	Scaffold	669	11	18	0	3	13	698	16
Antidorcas_marsupialis	Mammalia	Artiodactyla	3024612899	86.0763267740012	Scaffold	846	13	25	0	2	22	884	24
Connochaetes_taurinus	Mammalia	Artiodactyla	2644042816	92.6654740608229	Scaffold	896	13	32	0	2	16	941	18
Nanger_granti	Mammalia	Artiodactyla	3032779593	80.0834824090638	Scaffold	829	9	31	0	0	20	869	20
Madoqua_kirkii	Mammalia	Artiodactyla	2648126871	59.0339892665474	Scaffold	736	4	16	0	1	10	756	11
Aepyceros_melampus	Mammalia	Artiodactyla	2631303056	81.0673822301729	Scaffold	502	7	7	0	1	11	516	12
Sylvicapra_grimmia	Mammalia	Artiodactyla	3145094493	84.7048300536673	Scaffold	865	13	19	0	3	20	897	23
Eudorcas_thomsonii	Mammalia	Artiodactyla	2904272043	96.0047704233751	Scaffold	903	14	29	0	2	21	946	23
[truncated: 228 more rows]

## Sheet: Fig2
Fig. 2 : Number of chemoreceptor genes in vertebrates
COLUMN	DESCRIPTION
species	Name of the species
class	Species (sub)class
gene_family	Name of the chemoreceptor subfamily
number	Number of complete gene in the corresponding species and chemoreceptor subfamily
species	class	gene_family	number
Danio_rerio	Actinopterygii	OR	168
Danio_rerio	Actinopterygii	V2R	57
Danio_rerio	Actinopterygii	V1R	7
Danio_rerio	Actinopterygii	TAAR	117
Maylandia_zebra	Actinopterygii	OR	198
Maylandia_zebra	Actinopterygii	V2R	73
Maylandia_zebra	Actinopterygii	V1R	6
Maylandia_zebra	Actinopterygii	TAAR	36
Lepisosteus_oculatus	Actinopterygii	OR	184
Lepisosteus_oculatus	Actinopterygii	V2R	37
Lepisosteus_oculatus	Actinopterygii	V1R	9
Lepisosteus_oculatus	Actinopterygii	TAAR	49
Cynoglossus_semilaevis	Actinopterygii	OR	98
Cynoglossus_semilaevis	Actinopterygii	V2R	13
Cynoglossus_semilaevis	Actinopterygii	V1R	4
Cynoglossus_semilaevis	Actinopterygii	TAAR	20
Poecilia_reticulata	Actinopterygii	OR	96
Poecilia_reticulata	Actinopterygii	V2R	28
Poecilia_reticulata	Actinopterygii	V1R	6
Poecilia_reticulata	Actinopterygii	TAAR	26
Larimichthys_crocea	Actinopterygii	OR	175
Larimichthys_crocea	Actinopterygii	V2R	57
Larimichthys_crocea	Actinopterygii	V1R	6
Larimichthys_crocea	Actinopterygii	TAAR	34
Xiphophorus_couchianus	Actinopterygii	OR	114
Xiphophorus_couchianus	Actinopterygii	V2R	51
Xiphophorus_couchianus	Actinopterygii	V1R	6
Xiphophorus_couchianus	Actinopterygii	TAAR	33
Nothobranchius_furzeri	Actinopterygii	OR	92
Nothobranchius_furzeri	Actinopterygii	V2R	71
Nothobranchius_furzeri	Actinopterygii	V1R	5
Nothobranchius_furzeri	Actinopterygii	TAAR	43
Kryptolebias_marmoratus	Actinopterygii	OR	111
Kryptolebias_marmoratus	Actinopterygii	V2R	57
Kryptolebias_marmoratus	Actinopterygii	V1R	6
Kryptolebias_marmoratus	Actinopterygii	TAAR	74
Ictalurus_punctatus	Actinopterygii	OR	95
Ictalurus_punctatus	Actinopterygii	V2R	127
Ictalurus_punctatus	Actinopterygii	V1R	7
Ictalurus_punctatus	Actinopterygii	TAAR	45
Oreochromis_niloticus	Actinopterygii	OR	288
Oreochromis_niloticus	Actinopterygii	V2R	79
Oreochromis_niloticus	Actinopterygii	V1R	6
Oreochromis_niloticus	Actinopterygii	TAAR	60
Paralichthys_olivaceus	Actinopterygii	OR	60
Paralichthys_olivaceus	Actinopterygii	V2R	12
Paralichthys_olivaceus	Actinopterygii	V1R	5
Paralichthys_olivaceus	Actinopterygii	TAAR	11
Oncorhynchus_kisutch	Actinopterygii	OR	106
Oncorhynchus_kisutch	Actinopterygii	V2R	44
Oncorhynchus_kisutch	Actinopterygii	V1R	7
Oncorhynchus_kisutch	Actinopterygii	TAAR	44
Oryzias_latipes	Actinopterygii	OR	92
Oryzias_latipes	Actinopterygii	V2R	25
Oryzias_latipes	Actinopterygii	V1R	7
Oryzias_latipes	Actinopterygii	TAAR	39
Xiphophorus_maculatus	Actinopterygii	OR	132
Xiphophorus_maculatus	Actinopterygii	V2R	51
Xiphophorus_maculatus	Actinopterygii	V1R	6
Xiphophorus_maculatus	Actinopterygii	TAAR	48
Salvelinus_sp_IW2-2015	Actinopterygii	OR	86
Salvelinus_sp_IW2-2015	Actinopterygii	V2R	13
Salvelinus_sp_IW2-2015	Actinopterygii	V1R	7
Salvelinus_sp_IW2-2015	Actinopterygii	TAAR	33
Oryzias_melastigma	Actinopterygii	OR	99
Oryzias_melastigma	Actinopterygii	V2R	30
Oryzias_melastigma	Actinopterygii	V1R	8
Oryzias_melastigma	Actinopterygii	TAAR	30
Amphiprion_percula	Actinopterygii	OR	64
Amphiprion_percula	Actinopterygii	V2R	25
Amphiprion_percula	Actinopterygii	V1R	6
Amphiprion_percula	Actinopterygii	TAAR	21
Xiphophorus_hellerii	Actinopterygii	OR	141
Xiphophorus_hellerii	Actinopterygii	V2R	57
Xiphophorus_hellerii	Actinopterygii	V1R	5
Xiphophorus_hellerii	Actinopterygii	TAAR	63
Carassius_auratus	Actinopterygii	OR	253
Carassius_auratus	Actinopterygii	V2R	72
Carassius_auratus	Actinopterygii	V1R	14
Carassius_auratus	Actinopterygii	TAAR	132
Takifugu_flavidus	Actinopterygii	OR	88
Takifugu_flavidus	Actinopterygii	V2R	24
Takifugu_flavidus	Actinopterygii	V1R	5
Takifugu_flavidus	Actinopterygii	TAAR	20
Oryzias_javanicus	Actinopterygii	OR	89
Oryzias_javanicus	Actinopterygii	V2R	16
Oryzias_javanicus	Actinopterygii	V1R	8
Oryzias_javanicus	Actinopterygii	TAAR	25
Takifugu_bimaculatus	Actinopterygii	OR	140
Takifugu_bimaculatus	Actinopterygii	V2R	31
Takifugu_bimaculatus	Actinopterygii	V1R	6
Takifugu_bimaculatus	Actinopterygii	TAAR	17
Collichthys_lucidus	Actinopterygii	OR	263
Collichthys_lucidus	Actinopterygii	V2R	47
Collichthys_lucidus	Actinopterygii	V1R	8
Collichthys_lucidus	Actinopterygii	TAAR	52
Perca_flavescens	Actinopterygii	OR	184
Perca_flavescens	Actinopterygii	V2R	61
Perca_flavescens	Actinopterygii	V1R	6
Perca_flavescens	Actinopterygii	TAAR	105
Epinephelus_lanceolatus	Actinopterygii	OR	157
Epinephelus_lanceolatus	Actinopterygii	V2R	48
Epinephelus_lanceolatus	Actinopterygii	V1R	7
Epinephelus_lanceolatus	Actinopterygii	TAAR	51
Oncorhynchus_nerka	Actinopterygii	OR	83
Oncorhynchus_nerka	Actinopterygii	V2R	37
Oncorhynchus_nerka	Actinopterygii	V1R	7
Oncorhynchus_nerka	Actinopterygii	TAAR	33
Reinhardtius_hippoglossoides	Actinopterygii	OR	88
Reinhardtius_hippoglossoides	Actinopterygii	V2R	18
Reinhardtius_hippoglossoides	Actinopterygii	V1R	4
Reinhardtius_hippoglossoides	Actinopterygii	TAAR	12
Epinephelus_moara	Actinopterygii	OR	146
Epinephelus_moara	Actinopterygii	V2R	63
Epinephelus_moara	Actinopterygii	V1R	6
Epinephelus_moara	Actinopterygii	TAAR	54
Archocentrus_centrarchus	Actinopterygii	OR	264
Archocentrus_centrarchus	Actinopterygii	V2R	67
Archocentrus_centrarchus	Actinopterygii	V1R	6
Archocentrus_centrarchus	Actinopterygii	TAAR	88
Kryptolebias_hermaphroditus	Actinopterygii	OR	116
Kryptolebias_hermaphroditus	Actinopterygii	V2R	62
Kryptolebias_hermaphroditus	Actinopterygii	V1R	6
Kryptolebias_hermaphroditus	Actinopterygii	TAAR	88
Coilia_nasus	Actinopterygii	OR	167
Coilia_nasus	Actinopterygii	V2R	23
Coilia_nasus	Actinopterygii	V1R	5
Coilia_nasus	Actinopterygii	TAAR	44
Sander_lucioperca	Actinopterygii	OR	250
Sander_lucioperca	Actinopterygii	V2R	51
Sander_lucioperca	Actinopterygii	V1R	6
Sander_lucioperca	Actinopterygii	TAAR	74
Triplophysa_tibetana	Actinopterygii	OR	88
Triplophysa_tibetana	Actinopterygii	V2R	56
Triplophysa_tibetana	Actinopterygii	V1R	7
Triplophysa_tibetana	Actinopterygii	TAAR	47
Etheostoma_spectabile	Actinopterygii	OR	116
Etheostoma_spectabile	Actinopterygii	V2R	15
Etheostoma_spectabile	Actinopterygii	V1R	6
Etheostoma_spectabile	Actinopterygii	TAAR	25
Plectropomus_leopardus	Actinopterygii	OR	88
Plectropomus_leopardus	Actinopterygii	V2R	14
Plectropomus_leopardus	Actinopterygii	V1R	7
Plectropomus_leopardus	Actinopterygii	TAAR	22
Pangasianodon_hypophthalmus	Actinopterygii	OR	131
Pangasianodon_hypophthalmus	Actinopterygii	V2R	60
Pangasianodon_hypophthalmus	Actinopterygii	V1R	8
Pangasianodon_hypophthalmus	Actinopterygii	TAAR	91
Notolabrus_celidotus	Actinopterygii	OR	116
Notolabrus_celidotus	Actinopterygii	V2R	29
Notolabrus_celidotus	Actinopterygii	V1R	6
Notolabrus_celidotus	Actinopterygii	TAAR	48
Cyclopterus_lumpus	Actinopterygii	OR	100
Cyclopterus_lumpus	Actinopterygii	V2R	18
Cyclopterus_lumpus	Actinopterygii	V1R	6
Cyclopterus_lumpus	Actinopterygii	TAAR	36
Hippoglossus_hippoglossus	Actinopterygii	OR	128
Hippoglossus_hippoglossus	Actinopterygii	V2R	37
Hippoglossus_hippoglossus	Actinopterygii	V1R	4
Hippoglossus_hippoglossus	Actinopterygii	TAAR	13
Thamnaconus_septentrionalis	Actinopterygii	OR	51
Thamnaconus_septentrionalis	Actinopterygii	V2R	27
Thamnaconus_septentrionalis	Actinopterygii	V1R	6
Thamnaconus_septentrionalis	Actinopterygii	TAAR	31
Periophthalmus_magnuspinnatus	Actinopterygii	OR	169
Periophthalmus_magnuspinnatus	Actinopterygii	V2R	25
Periophthalmus_magnuspinnatus	Actinopterygii	V1R	6
Periophthalmus_magnuspinnatus	Actinopterygii	TAAR	55
Perca_fluviatilis	Actinopterygii	OR	214
Perca_fluviatilis	Actinopterygii	V2R	56
Perca_fluviatilis	Actinopterygii	V1R	6
Perca_fluviatilis	Actinopterygii	TAAR	113
Acipenser_ruthenus	Actinopterygii	OR	207
Acipenser_ruthenus	Actinopterygii	V2R	55
Acipenser_ruthenus	Actinopterygii	V1R	17
Acipenser_ruthenus	Actinopterygii	TAAR	17
Esox_lucius	Actinopterygii	OR	176
Esox_lucius	Actinopterygii	V2R	19
Esox_lucius	Actinopterygii	V1R	5
Esox_lucius	Actinopterygii	TAAR	66
Fundulus_heteroclitus	Actinopterygii	OR	166
Fundulus_heteroclitus	Actinopterygii	V2R	64
Fundulus_heteroclitus	Actinopterygii	V1R	6
Fundulus_heteroclitus	Actinopterygii	TAAR	79
Epinephelus_fuscoguttatus	Actinopterygii	OR	207
Epinephelus_fuscoguttatus	Actinopterygii	V2R	68
Epinephelus_fuscoguttatus	Actinopterygii	V1R	6
Epinephelus_fuscoguttatus	Actinopterygii	TAAR	81
Siniperca_knerii	Actinopterygii	OR	109
Siniperca_knerii	Actinopterygii	V2R	29
Siniperca_knerii	Actinopterygii	V1R	6
Siniperca_knerii	Actinopterygii	TAAR	27
Siniperca_scherzeri	Actinopterygii	OR	89
Siniperca_scherzeri	Actinopterygii	V2R	28
Siniperca_scherzeri	Actinopterygii	V1R	6
Siniperca_scherzeri	Actinopterygii	TAAR	25
Coreoperca_whiteheadi	Actinopterygii	OR	96
Coreoperca_whiteheadi	Actinopterygii	V2R	23
Coreoperca_whiteheadi	Actinopterygii	V1R	6
Coreoperca_whiteheadi	Actinopterygii	TAAR	20
Ameiurus_melas	Actinopterygii	OR	121
Ameiurus_melas	Actinopterygii	V2R	64
Ameiurus_melas	Actinopterygii	V1R	6
Ameiurus_melas	Actinopterygii	TAAR	82
Onychostoma_macrolepis	Actinopterygii	OR	122
Onychostoma_macrolepis	Actinopterygii	V2R	62
Onychostoma_macrolepis	Actinopterygii	V1R	6
Onychostoma_macrolepis	Actinopterygii	TAAR	40
Oncorhynchus_keta	Actinopterygii	OR	73
Oncorhynchus_keta	Actinopterygii	V2R	16
Oncorhynchus_keta	Actinopterygii	V1R	5
Oncorhynchus_keta	Actinopterygii	TAAR	25
Poecilia_formosa	Actinopterygii	OR	165
Poecilia_formosa	Actinopterygii	V2R	57
Poecilia_formosa	Actinopterygii	V1R	6
Poecilia_formosa	Actinopterygii	TAAR	50
Etheostoma_cragini	Actinopterygii	OR	109
Etheostoma_cragini	Actinopterygii	V2R	44
Etheostoma_cragini	Actinopterygii	V1R	6
Etheostoma_cragini	Actinopterygii	TAAR	42
Cromileptes_altivelis	Actinopterygii	OR	204
Cromileptes_altivelis	Actinopterygii	V2R	72
Cromileptes_altivelis	Actinopterygii	V1R	6
Cromileptes_altivelis	Actinopterygii	TAAR	68
Oncorhynchus_mykiss	Actinopterygii	OR	106
Oncorhynchus_mykiss	Actinopterygii	V2R	48
Oncorhynchus_mykiss	Actinopterygii	V1R	7
Oncorhynchus_mykiss	Actinopterygii	TAAR	48
Verasper_variegatus	Actinopterygii	OR	97
Verasper_variegatus	Actinopterygii	V2R	20
Verasper_variegatus	Actinopterygii	V1R	5
Verasper_variegatus	Actinopterygii	TAAR	11
Anguilla_anguilla	Actinopterygii	OR	462
Anguilla_anguilla	Actinopterygii	V2R	107
Anguilla_anguilla	Actinopterygii	V1R	25
Anguilla_anguilla	Actinopterygii	TAAR	77
Antennarius_maculatus	Actinopterygii	OR	95
Antennarius_maculatus	Actinopterygii	V2R	35
Antennarius_maculatus	Actinopterygii	V1R	6
Antennarius_maculatus	Actinopterygii	TAAR	82
Electrophorus_electricus	Actinopterygii	OR	124
Electrophorus_electricus	Actinopterygii	V2R	89
Electrophorus_electricus	Actinopterygii	V1R	6
Electrophorus_electricus	Actinopterygii	TAAR	115
Oreochromis_aureus	Actinopterygii	OR	270
Oreochromis_aureus	Actinopterygii	V2R	78
Oreochromis_aureus	Actinopterygii	V1R	6
Oreochromis_aureus	Actinopterygii	TAAR	59
Megalops_cyprinoides	Actinopterygii	OR	237
Megalops_cyprinoides	Actinopterygii	V2R	34
Megalops_cyprinoides	Actinopterygii	V1R	9
Megalops_cyprinoides	Actinopterygii	TAAR	50
Amphilophus_citrinellus	Actinopterygii	OR	266
Amphilophus_citrinellus	Actinopterygii	V2R	91
Amphilophus_citrinellus	Actinopterygii	V1R	6
Amphilophus_citrinellus	Actinopterygii	TAAR	98
Gasterosteus_nipponicus	Actinopterygii	OR	125
Gasterosteus_nipponicus	Actinopterygii	V2R	16
Gasterosteus_nipponicus	Actinopterygii	V1R	4
Gasterosteus_nipponicus	Actinopterygii	TAAR	49
Sciaenops_ocellatus	Actinopterygii	OR	147
Sciaenops_ocellatus	Actinopterygii	V2R	39
Sciaenops_ocellatus	Actinopterygii	V1R	6
Sciaenops_ocellatus	Actinopterygii	TAAR	32
Nibea_albiflora	Actinopterygii	OR	229
Nibea_albiflora	Actinopterygii	V2R	46
Nibea_albiflora	Actinopterygii	V1R	6
Nibea_albiflora	Actinopterygii	TAAR	52
Sebastes_schlegelii	Actinopterygii	OR	211
Sebastes_schlegelii	Actinopterygii	V2R	91
Sebastes_schlegelii	Actinopterygii	V1R	6
Sebastes_schlegelii	Actinopterygii	TAAR	110
Silurus_meridionalis	Actinopterygii	OR	120
Silurus_meridionalis	Actinopterygii	V2R	52
Silurus_meridionalis	Actinopterygii	V1R	7
Silurus_meridionalis	Actinopterygii	TAAR	88
Anableps_anableps	Actinopterygii	OR	161
Anableps_anableps	Actinopterygii	V2R	60
Anableps_anableps	Actinopterygii	V1R	6
Anableps_anableps	Actinopterygii	TAAR	42
Xenentodon_cancila	Actinopterygii	OR	104
Xenentodon_cancila	Actinopterygii	V2R	24
Xenentodon_cancila	Actinopterygii	V1R	6
Xenentodon_cancila	Actinopterygii	TAAR	67
Nematolebias_whitei	Actinopterygii	OR	101
Nematolebias_whitei	Actinopterygii	V2R	44
Nematolebias_whitei	Actinopterygii	V1R	5
Nematolebias_whitei	Actinopterygii	TAAR	30
Pygocentrus_nattereri	Actinopterygii	OR	267
Pygocentrus_nattereri	Actinopterygii	V2R	128
Pygocentrus_nattereri	Actinopterygii	V1R	7
Pygocentrus_nattereri	Actinopterygii	TAAR	115
Sebastes_umbrosus	Actinopterygii	OR	147
Sebastes_umbrosus	Actinopterygii	V2R	93
Sebastes_umbrosus	Actinopterygii	V1R	6
Sebastes_umbrosus	Actinopterygii	TAAR	73
Pao_palembangensis	Actinopterygii	OR	47
Pao_palembangensis	Actinopterygii	V2R	10
Pao_palembangensis	Actinopterygii	V1R	4
Pao_palembangensis	Actinopterygii	TAAR	12
Triplophysa_dalaica	Actinopterygii	OR	100
Triplophysa_dalaica	Actinopterygii	V2R	55
Triplophysa_dalaica	Actinopterygii	V1R	7
Triplophysa_dalaica	Actinopterygii	TAAR	37
Salvelinus_namaycush	Actinopterygii	OR	110
Salvelinus_namaycush	Actinopterygii	V2R	41
Salvelinus_namaycush	Actinopterygii	V1R	7
Salvelinus_namaycush	Actinopterygii	TAAR	45
Mugilogobius_chulae	Actinopterygii	OR	134
Mugilogobius_chulae	Actinopterygii	V2R	16
Mugilogobius_chulae	Actinopterygii	V1R	3
Mugilogobius_chulae	Actinopterygii	TAAR	46
Polydactylus_sextarius	Actinopterygii	OR	234
Polydactylus_sextarius	Actinopterygii	V2R	41
Polydactylus_sextarius	Actinopterygii	V1R	6
Polydactylus_sextarius	Actinopterygii	TAAR	40
Toxotes_chatareus	Actinopterygii	OR	140
Toxotes_chatareus	Actinopterygii	V2R	32
Toxotes_chatareus	Actinopterygii	V1R	6
Toxotes_chatareus	Actinopterygii	TAAR	44
Platichthys_stellatus	Actinopterygii	OR	112
Platichthys_stellatus	Actinopterygii	V2R	30
Platichthys_stellatus	Actinopterygii	V1R	6
Platichthys_stellatus	Actinopterygii	TAAR	14
Polypterus_senegalus	Actinopterygii	OR	618
Polypterus_senegalus	Actinopterygii	V2R	163
Polypterus_senegalus	Actinopterygii	V1R	49
Polypterus_senegalus	Actinopterygii	TAAR	445
Xiphias_gladius	Actinopterygii	OR	80
Xiphias_gladius	Actinopterygii	V2R	22
Xiphias_gladius	Actinopterygii	V1R	6
Xiphias_gladius	Actinopterygii	TAAR	17
Istiophorus_platypterus	Actinopterygii	OR	96
Istiophorus_platypterus	Actinopterygii	V2R	13
Istiophorus_platypterus	Actinopterygii	V1R	4
Istiophorus_platypterus	Actinopterygii	TAAR	11
Gasterosteus_aculeatus	Actinopterygii	OR	125
Gasterosteus_aculeatus	Actinopterygii	V2R	23
Gasterosteus_aculeatus	Actinopterygii	V1R	6
Gasterosteus_aculeatus	Actinopterygii	TAAR	53
Hepsetus_odoe	Actinopterygii	OR	120
Hepsetus_odoe	Actinopterygii	V2R	16
Hepsetus_odoe	Actinopterygii	V1R	6
Hepsetus_odoe	Actinopterygii	TAAR	73
Alosa_alosa	Actinopterygii	OR	110
Alosa_alosa	Actinopterygii	V2R	25
Alosa_alosa	Actinopterygii	V1R	7
Alosa_alosa	Actinopterygii	TAAR	25
Amia_calva	Actinopterygii	OR	219
Amia_calva	Actinopterygii	V2R	29
Amia_calva	Actinopterygii	V1R	15
Amia_calva	Actinopterygii	TAAR	28
Aplochiton_taeniatus	Actinopterygii	OR	94
Aplochiton_taeniatus	Actinopterygii	V2R	15
Aplochiton_taeniatus	Actinopterygii	V1R	6
Aplochiton_taeniatus	Actinopterygii	TAAR	33
Melanotaenia_boesemani	Actinopterygii	OR	120
Melanotaenia_boesemani	Actinopterygii	V2R	39
Melanotaenia_boesemani	Actinopterygii	V1R	6
Melanotaenia_boesemani	Actinopterygii	TAAR	41
Polyodon_spathula	Actinopterygii	OR	154
Polyodon_spathula	Actinopterygii	V2R	55
Polyodon_spathula	Actinopterygii	V1R	19
Polyodon_spathula	Actinopterygii	TAAR	25
Chelmon_rostratus	Actinopterygii	OR	132
Chelmon_rostratus	Actinopterygii	V2R	76
Chelmon_rostratus	Actinopterygii	V1R	5
Chelmon_rostratus	Actinopterygii	TAAR	58
Toxotes_jaculatrix	Actinopterygii	OR	198
Toxotes_jaculatrix	Actinopterygii	V2R	61
Toxotes_jaculatrix	Actinopterygii	V1R	7
Toxotes_jaculatrix	Actinopterygii	TAAR	52
Heterotis_niloticus	Actinopterygii	OR	86
Heterotis_niloticus	Actinopterygii	V2R	10
Heterotis_niloticus	Actinopterygii	V1R	18
Heterotis_niloticus	Actinopterygii	TAAR	26
Oncorhynchus_tshawytscha	Actinopterygii	OR	94
Oncorhynchus_tshawytscha	Actinopterygii	V2R	40
Oncorhynchus_tshawytscha	Actinopterygii	V1R	7
Oncorhynchus_tshawytscha	Actinopterygii	TAAR	50
Cheilinus_undulatus	Actinopterygii	OR	87
Cheilinus_undulatus	Actinopterygii	V2R	19
Cheilinus_undulatus	Actinopterygii	V1R	6
Cheilinus_undulatus	Actinopterygii	TAAR	39
Cyprinus_carpio	Actinopterygii	OR	206
Cyprinus_carpio	Actinopterygii	V2R	64
Cyprinus_carpio	Actinopterygii	V1R	8
Cyprinus_carpio	Actinopterygii	TAAR	95
Hippocampus_abdominalis	Actinopterygii	OR	24
Hippocampus_abdominalis	Actinopterygii	V2R	6
Hippocampus_abdominalis	Actinopterygii	V1R	5
Hippocampus_abdominalis	Actinopterygii	TAAR	10
Alosa_sapidissima	Actinopterygii	OR	137
Alosa_sapidissima	Actinopterygii	V2R	30
Alosa_sapidissima	Actinopterygii	V1R	7
Alosa_sapidissima	Actinopterygii	TAAR	41
Anguilla_rostrata	Actinopterygii	OR	284
Anguilla_rostrata	Actinopterygii	V2R	74
Anguilla_rostrata	Actinopterygii	V1R	14
Anguilla_rostrata	Actinopterygii	TAAR	49
Paracanthobrama_guichenoti	Actinopterygii	OR	150
Paracanthobrama_guichenoti	Actinopterygii	V2R	68
Paracanthobrama_guichenoti	Actinopterygii	V1R	7
Paracanthobrama_guichenoti	Actinopterygii	TAAR	55
Megalobrama_amblycephala	Actinopterygii	OR	251
Megalobrama_amblycephala	Actinopterygii	V2R	66
Megalobrama_amblycephala	Actinopterygii	V1R	7
Megalobrama_amblycephala	Actinopterygii	TAAR	101
Puntigrus_tetrazona	Actinopterygii	OR	170
Puntigrus_tetrazona	Actinopterygii	V2R	74
Puntigrus_tetrazona	Actinopterygii	V1R	7
Puntigrus_tetrazona	Actinopterygii	TAAR	68
Channa_argus	Actinopterygii	OR	224
Channa_argus	Actinopterygii	V2R	75
Channa_argus	Actinopterygii	V1R	6
Channa_argus	Actinopterygii	TAAR	141
Hemibagrus_wyckioides	Actinopterygii	OR	144
Hemibagrus_wyckioides	Actinopterygii	V2R	78
Hemibagrus_wyckioides	Actinopterygii	V1R	8
Hemibagrus_wyckioides	Actinopterygii	TAAR	72
Beaufortia_kweichowensis	Actinopterygii	OR	93
Beaufortia_kweichowensis	Actinopterygii	V2R	39
Beaufortia_kweichowensis	Actinopterygii	V1R	7
Beaufortia_kweichowensis	Actinopterygii	TAAR	38
Megalops_atlanticus	Actinopterygii	OR	206
Megalops_atlanticus	Actinopterygii	V2R	33
Megalops_atlanticus	Actinopterygii	V1R	7
Megalops_atlanticus	Actinopterygii	TAAR	48
Solea_senegalensis	Actinopterygii	OR	174
Solea_senegalensis	Actinopterygii	V2R	204
Solea_senegalensis	Actinopterygii	V1R	9
Solea_senegalensis	Actinopterygii	TAAR	166
Rhinogobius_similis	Actinopterygii	OR	133
Rhinogobius_similis	Actinopterygii	V2R	24
Rhinogobius_similis	Actinopterygii	V1R	6
Rhinogobius_similis	Actinopterygii	TAAR	26
Myxocyprinus_asiaticus	Actinopterygii	OR	105
Myxocyprinus_asiaticus	Actinopterygii	V2R	39
Myxocyprinus_asiaticus	Actinopterygii	V1R	6
Myxocyprinus_asiaticus	Actinopterygii	TAAR	39
Gambusia_affinis	Actinopterygii	OR	122
Gambusia_affinis	Actinopterygii	V2R	60
Gambusia_affinis	Actinopterygii	V1R	6
Gambusia_affinis	Actinopterygii	TAAR	38
Phyllopteryx_taeniolatus	Actinopterygii	OR	12
Phyllopteryx_taeniolatus	Actinopterygii	V2R	5
Phyllopteryx_taeniolatus	Actinopterygii	V1R	2
Phyllopteryx_taeniolatus	Actinopterygii	TAAR	18
Syngnathoides_biaculeatus	Actinopterygii	OR	39
Syngnathoides_biaculeatus	Actinopterygii	V2R	8
Syngnathoides_biaculeatus	Actinopterygii	V1R	5
Syngnathoides_biaculeatus	Actinopterygii	TAAR	27
Ctenopharyngodon_idella	Actinopterygii	OR	207
Ctenopharyngodon_idella	Actinopterygii	V2R	65
Ctenopharyngodon_idella	Actinopterygii	V1R	7
Ctenopharyngodon_idella	Actinopterygii	TAAR	99
Hypophthalmichthys_nobilis	Actinopterygii	OR	15
Hypophthalmichthys_nobilis	Actinopterygii	V2R	0
Hypophthalmichthys_nobilis	Actinopterygii	V1R	2
Hypophthalmichthys_nobilis	Actinopterygii	TAAR	3
Siniperca_chuatsi	Actinopterygii	OR	165
Siniperca_chuatsi	Actinopterygii	V2R	29
Siniperca_chuatsi	Actinopterygii	V1R	6
Siniperca_chuatsi	Actinopterygii	TAAR	38
Lutjanus_erythropterus	Actinopterygii	OR	166
Lutjanus_erythropterus	Actinopterygii	V2R	43
Lutjanus_erythropterus	Actinopterygii	V1R	6
Lutjanus_erythropterus	Actinopterygii	TAAR	100
Scatophagus_argus	Actinopterygii	OR	182
Scatophagus_argus	Actinopterygii	V2R	44
Scatophagus_argus	Actinopterygii	V1R	6
Scatophagus_argus	Actinopterygii	TAAR	59
Siphamia_tubifer	Actinopterygii	OR	206
Siphamia_tubifer	Actinopterygii	V2R	49
Siphamia_tubifer	Actinopterygii	V1R	7
Siphamia_tubifer	Actinopterygii	TAAR	90
Channa_maculata	Actinopterygii	OR	276
Channa_maculata	Actinopterygii	V2R	91
Channa_maculata	Actinopterygii	V1R	6
Channa_maculata	Actinopterygii	TAAR	211
Pholidichthys_leucotaenia	Actinopterygii	OR	185
Pholidichthys_leucotaenia	Actinopterygii	V2R	33
Pholidichthys_leucotaenia	Actinopterygii	V1R	6
Pholidichthys_leucotaenia	Actinopterygii	TAAR	67
Coregonus_clupeaformis	Actinopterygii	OR	122
Coregonus_clupeaformis	Actinopterygii	V2R	24
Coregonus_clupeaformis	Actinopterygii	V1R	7
Coregonus_clupeaformis	Actinopterygii	TAAR	35
Bostrychus_sinensis	Actinopterygii	OR	306
Bostrychus_sinensis	Actinopterygii	V2R	23
Bostrychus_sinensis	Actinopterygii	V1R	6
Bostrychus_sinensis	Actinopterygii	TAAR	307
Tautogolabrus_adspersus	Actinopterygii	OR	84
Tautogolabrus_adspersus	Actinopterygii	V2R	34
Tautogolabrus_adspersus	Actinopterygii	V1R	6
Tautogolabrus_adspersus	Actinopterygii	TAAR	42
Seriola_aureovittata	Actinopterygii	OR	166
Seriola_aureovittata	Actinopterygii	V2R	38
Seriola_aureovittata	Actinopterygii	V1R	6
Seriola_aureovittata	Actinopterygii	TAAR	40
Oncorhynchus_gorbuscha	Actinopterygii	OR	98
Oncorhynchus_gorbuscha	Actinopterygii	V2R	39
Oncorhynchus_gorbuscha	Actinopterygii	V1R	7
Oncorhynchus_gorbuscha	Actinopterygii	TAAR	54
Micropterus_dolomieu	Actinopterygii	OR	146
Micropterus_dolomieu	Actinopterygii	V2R	40
Micropterus_dolomieu	Actinopterygii	V1R	6
Micropterus_dolomieu	Actinopterygii	TAAR	46
Apeltes_quadracus	Actinopterygii	OR	88
Apeltes_quadracus	Actinopterygii	V2R	15
Apeltes_quadracus	Actinopterygii	V1R	6
Apeltes_quadracus	Actinopterygii	TAAR	44
Acanthochromis_polyacanthus	Actinopterygii	OR	87
Acanthochromis_polyacanthus	Actinopterygii	V2R	32
Acanthochromis_polyacanthus	Actinopterygii	V1R	4
Acanthochromis_polyacanthus	Actinopterygii	TAAR	38
Girardinichthys_multiradiatus	Actinopterygii	OR	102
Girardinichthys_multiradiatus	Actinopterygii	V2R	50
Girardinichthys_multiradiatus	Actinopterygii	V1R	6
Girardinichthys_multiradiatus	Actinopterygii	TAAR	42
Proterorhinus_semilunaris	Actinopterygii	OR	177
Proterorhinus_semilunaris	Actinopterygii	V2R	51
Proterorhinus_semilunaris	Actinopterygii	V1R	6
Proterorhinus_semilunaris	Actinopterygii	TAAR	64
Gobio_gobio	Actinopterygii	OR	115
Gobio_gobio	Actinopterygii	V2R	58
Gobio_gobio	Actinopterygii	V1R	7
Gobio_gobio	Actinopterygii	TAAR	51
Leuciscus_idus	Actinopterygii	OR	150
Leuciscus_idus	Actinopterygii	V2R	27
Leuciscus_idus	Actinopterygii	V1R	7
Leuciscus_idus	Actinopterygii	TAAR	85
Megaleporinus_macrocephalus	Actinopterygii	OR	312
Megaleporinus_macrocephalus	Actinopterygii	V2R	136
Megaleporinus_macrocephalus	Actinopterygii	V1R	8
Megaleporinus_macrocephalus	Actinopterygii	TAAR	96
Hypomesus_transpacificus	Actinopterygii	OR	123
Hypomesus_transpacificus	Actinopterygii	V2R	29
Hypomesus_transpacificus	Actinopterygii	V1R	9
Hypomesus_transpacificus	Actinopterygii	TAAR	25
Lampris_incognitus	Actinopterygii	OR	37
Lampris_incognitus	Actinopterygii	V2R	8
Lampris_incognitus	Actinopterygii	V1R	2
Lampris_incognitus	Actinopterygii	TAAR	9
Scophthalmus_maximus	Actinopterygii	OR	118
Scophthalmus_maximus	Actinopterygii	V2R	19
Scophthalmus_maximus	Actinopterygii	V1R	5
Scophthalmus_maximus	Actinopterygii	TAAR	15
Micropterus_salmoides	Actinopterygii	OR	185
Micropterus_salmoides	Actinopterygii	V2R	46
Micropterus_salmoides	Actinopterygii	V1R	6
Micropterus_salmoides	Actinopterygii	TAAR	52
Mugil_cephalus	Actinopterygii	OR	173
Mugil_cephalus	Actinopterygii	V2R	46
Mugil_cephalus	Actinopterygii	V1R	6
Mugil_cephalus	Actinopterygii	TAAR	51
Hippoglossus_stenolepis	Actinopterygii	OR	100
Hippoglossus_stenolepis	Actinopterygii	V2R	12
Hippoglossus_stenolepis	Actinopterygii	V1R	6
Hippoglossus_stenolepis	Actinopterygii	TAAR	14
Amphiprion_ocellaris	Actinopterygii	OR	67
Amphiprion_ocellaris	Actinopterygii	V2R	30
Amphiprion_ocellaris	Actinopterygii	V1R	6
Amphiprion_ocellaris	Actinopterygii	TAAR	32
Tachysurus_fulvidraco	Actinopterygii	OR	115
Tachysurus_fulvidraco	Actinopterygii	V2R	60
Tachysurus_fulvidraco	Actinopterygii	V1R	8
Tachysurus_fulvidraco	Actinopterygii	TAAR	83
Ilyophis_sp_JC_2022_1	Actinopterygii	OR	665
Ilyophis_sp_JC_2022_1	Actinopterygii	V2R	112
Ilyophis_sp_JC_2022_1	Actinopterygii	V1R	22
Ilyophis_sp_JC_2022_1	Actinopterygii	TAAR	109
Pangasianodon_gigas	Actinopterygii	OR	101
Pangasianodon_gigas	Actinopterygii	V2R	51
Pangasianodon_gigas	Actinopterygii	V1R	7
Pangasianodon_gigas	Actinopterygii	TAAR	74
Hypophthalmichthys_molitrix	Actinopterygii	OR	133
Hypophthalmichthys_molitrix	Actinopterygii	V2R	40
Hypophthalmichthys_molitrix	Actinopterygii	V1R	7
Hypophthalmichthys_molitrix	Actinopterygii	TAAR	60
Vimba_vimba	Actinopterygii	OR	171
Vimba_vimba	Actinopterygii	V2R	22
Vimba_vimba	Actinopterygii	V1R	7
Vimba_vimba	Actinopterygii	TAAR	72
Squalius_cephalus	Actinopterygii	OR	154
Squalius_cephalus	Actinopterygii	V2R	17
Squalius_cephalus	Actinopterygii	V1R	7
Squalius_cephalus	Actinopterygii	TAAR	94
Abramis_brama	Actinopterygii	OR	170
Abramis_brama	Actinopterygii	V2R	15
Abramis_brama	Actinopterygii	V1R	7
Abramis_brama	Actinopterygii	TAAR	100
Albula_goreensis	Actinopterygii	OR	148
Albula_goreensis	Actinopterygii	V2R	59
Albula_goreensis	Actinopterygii	V1R	7
Albula_goreensis	Actinopterygii	TAAR	16
Pangasius_djambal	Actinopterygii	OR	110
Pangasius_djambal	Actinopterygii	V2R	60
Pangasius_djambal	Actinopterygii	V1R	8
Pangasius_djambal	Actinopterygii	TAAR	55
Labeo_rohita	Actinopterygii	OR	203
Labeo_rohita	Actinopterygii	V2R	53
Labeo_rohita	Actinopterygii	V1R	8
Labeo_rohita	Actinopterygii	TAAR	74
Gobiocypris_rarus	Actinopterygii	OR	169
Gobiocypris_rarus	Actinopterygii	V2R	57
Gobiocypris_rarus	Actinopterygii	V1R	6
Gobiocypris_rarus	Actinopterygii	TAAR	58
Scortum_barcoo	Actinopterygii	OR	132
Scortum_barcoo	Actinopterygii	V2R	12
Scortum_barcoo	Actinopterygii	V1R	6
Scortum_barcoo	Actinopterygii	TAAR	38
Nibea_coibor	Actinopterygii	OR	239
Nibea_coibor	Actinopterygii	V2R	74
Nibea_coibor	Actinopterygii	V1R	6
Nibea_coibor	Actinopterygii	TAAR	53
Ictalurus_furcatus	Actinopterygii	OR	106
Ictalurus_furcatus	Actinopterygii	V2R	70
Ictalurus_furcatus	Actinopterygii	V1R	6
Ictalurus_furcatus	Actinopterygii	TAAR	50
Astyanax_mexicanus	Actinopterygii	OR	163
Astyanax_mexicanus	Actinopterygii	V2R	51
Astyanax_mexicanus	Actinopterygii	V1R	7
Astyanax_mexicanus	Actinopterygii	TAAR	77
Aspiorhynchus_laticeps	Actinopterygii	OR	227
Aspiorhynchus_laticeps	Actinopterygii	V2R	168
Aspiorhynchus_laticeps	Actinopterygii	V1R	15
Aspiorhynchus_laticeps	Actinopterygii	TAAR	96
Zingel_zingel	Actinopterygii	OR	122
Zingel_zingel	Actinopterygii	V2R	44
Zingel_zingel	Actinopterygii	V1R	6
Zingel_zingel	Actinopterygii	TAAR	32
Romanogobio_albipinnatus	Actinopterygii	OR	115
Romanogobio_albipinnatus	Actinopterygii	V2R	57
Romanogobio_albipinnatus	Actinopterygii	V1R	4
Romanogobio_albipinnatus	Actinopterygii	TAAR	40
Cottus_gobio	Actinopterygii	OR	67
Cottus_gobio	Actinopterygii	V2R	34
Cottus_gobio	Actinopterygii	V1R	6
Cottus_gobio	Actinopterygii	TAAR	13
Cranoglanis_bouderius	Actinopterygii	OR	126
Cranoglanis_bouderius	Actinopterygii	V2R	75
Cranoglanis_bouderius	Actinopterygii	V1R	8
Cranoglanis_bouderius	Actinopterygii	TAAR	42
Gymnocephalus_cernua	Actinopterygii	OR	146
Gymnocephalus_cernua	Actinopterygii	V2R	61
Gymnocephalus_cernua	Actinopterygii	V1R	6
Gymnocephalus_cernua	Actinopterygii	TAAR	53
Thymallus_thymallus	Actinopterygii	OR	69
Thymallus_thymallus	Actinopterygii	V2R	22
Thymallus_thymallus	Actinopterygii	V1R	7
Thymallus_thymallus	Actinopterygii	TAAR	24
Thaleichthys_pacificus	Actinopterygii	OR	133
Thaleichthys_pacificus	Actinopterygii	V2R	20
Thaleichthys_pacificus	Actinopterygii	V1R	9
Thaleichthys_pacificus	Actinopterygii	TAAR	16
Leucaspius_delineatus	Actinopterygii	OR	161
Leucaspius_delineatus	Actinopterygii	V2R	38
Leucaspius_delineatus	Actinopterygii	V1R	7
Leucaspius_delineatus	Actinopterygii	TAAR	99
Carassius_gibelio	Actinopterygii	OR	224
Carassius_gibelio	Actinopterygii	V2R	77
Carassius_gibelio	Actinopterygii	V1R	9
Carassius_gibelio	Actinopterygii	TAAR	200
Brienomyrus_brachyistius	Actinopterygii	OR	194
Brienomyrus_brachyistius	Actinopterygii	V2R	32
Brienomyrus_brachyistius	Actinopterygii	V1R	8
Brienomyrus_brachyistius	Actinopterygii	TAAR	50
Oryzias_curvinotus	Actinopterygii	OR	104
Oryzias_curvinotus	Actinopterygii	V2R	24
Oryzias_curvinotus	Actinopterygii	V1R	8
Oryzias_curvinotus	Actinopterygii	TAAR	28
Chaenocephalus_aceratus	Actinopterygii	OR	218
Chaenocephalus_aceratus	Actinopterygii	V2R	24
Chaenocephalus_aceratus	Actinopterygii	V1R	6
Chaenocephalus_aceratus	Actinopterygii	TAAR	27
Clarias_gariepinus	Actinopterygii	OR	160
Clarias_gariepinus	Actinopterygii	V2R	81
Clarias_gariepinus	Actinopterygii	V1R	27
Clarias_gariepinus	Actinopterygii	TAAR	173
Perccottus_glenii	Actinopterygii	OR	102
Perccottus_glenii	Actinopterygii	V2R	19
Perccottus_glenii	Actinopterygii	V1R	4
Perccottus_glenii	Actinopterygii	TAAR	59
Scardinius_erythrophthalmus	Actinopterygii	OR	161
Scardinius_erythrophthalmus	Actinopterygii	V2R	6
Scardinius_erythrophthalmus	Actinopterygii	V1R	6
Scardinius_erythrophthalmus	Actinopterygii	TAAR	90
Chanodichthys_erythropterus	Actinopterygii	OR	237
Chanodichthys_erythropterus	Actinopterygii	V2R	72
Chanodichthys_erythropterus	Actinopterygii	V1R	8
Chanodichthys_erythropterus	Actinopterygii	TAAR	84
Astatotilapia_calliptera	Actinopterygii	OR	188
Astatotilapia_calliptera	Actinopterygii	V2R	69
Astatotilapia_calliptera	Actinopterygii	V1R	6
Astatotilapia_calliptera	Actinopterygii	TAAR	34
Anabas_testudineus	Actinopterygii	OR	265
Anabas_testudineus	Actinopterygii	V2R	92
Anabas_testudineus	Actinopterygii	V1R	6
Anabas_testudineus	Actinopterygii	TAAR	228
Mastacembelus_armatus	Actinopterygii	OR	459
Mastacembelus_armatus	Actinopterygii	V2R	77
Mastacembelus_armatus	Actinopterygii	V1R	4
Mastacembelus_armatus	Actinopterygii	TAAR	158
Cottoperca_gobio	Actinopterygii	OR	75
Cottoperca_gobio	Actinopterygii	V2R	13
Cottoperca_gobio	Actinopterygii	V1R	6
Cottoperca_gobio	Actinopterygii	TAAR	38
Parambassis_ranga	Actinopterygii	OR	177
Parambassis_ranga	Actinopterygii	V2R	43
Parambassis_ranga	Actinopterygii	V1R	6
Parambassis_ranga	Actinopterygii	TAAR	98
Gouania_willdenowi	Actinopterygii	OR	59
Gouania_willdenowi	Actinopterygii	V2R	15
Gouania_willdenowi	Actinopterygii	V1R	5
Gouania_willdenowi	Actinopterygii	TAAR	107
Betta_splendens	Actinopterygii	OR	166
Betta_splendens	Actinopterygii	V2R	59
Betta_splendens	Actinopterygii	V1R	5
Betta_splendens	Actinopterygii	TAAR	137
Denticeps_clupeoides	Actinopterygii	OR	94
Denticeps_clupeoides	Actinopterygii	V2R	44
Denticeps_clupeoides	Actinopterygii	V1R	6
Denticeps_clupeoides	Actinopterygii	TAAR	32
Clupea_harengus	Actinopterygii	OR	161
Clupea_harengus	Actinopterygii	V2R	28
Clupea_harengus	Actinopterygii	V1R	7
Clupea_harengus	Actinopterygii	TAAR	28
Erpetoichthys_calabaricus	Actinopterygii	OR	655
Erpetoichthys_calabaricus	Actinopterygii	V2R	189
Erpetoichthys_calabaricus	Actinopterygii	V1R	47
Erpetoichthys_calabaricus	Actinopterygii	TAAR	497
Sparus_aurata	Actinopterygii	OR	235
Sparus_aurata	Actinopterygii	V2R	99
Sparus_aurata	Actinopterygii	V1R	6
Sparus_aurata	Actinopterygii	TAAR	69
Echeneis_naucrates	Actinopterygii	OR	134
Echeneis_naucrates	Actinopterygii	V2R	38
Echeneis_naucrates	Actinopterygii	V1R	6
Echeneis_naucrates	Actinopterygii	TAAR	51
Scleropages_formosus	Actinopterygii	OR	176
Scleropages_formosus	Actinopterygii	V2R	54
Scleropages_formosus	Actinopterygii	V1R	15
Scleropages_formosus	Actinopterygii	TAAR	45
Takifugu_rubripes	Actinopterygii	OR	109
Takifugu_rubripes	Actinopterygii	V2R	33
Takifugu_rubripes	Actinopterygii	V1R	6
Takifugu_rubripes	Actinopterygii	TAAR	24
Salmo_trutta	Actinopterygii	OR	94
Salmo_trutta	Actinopterygii	V2R	46
Salmo_trutta	Actinopterygii	V1R	7
Salmo_trutta	Actinopterygii	TAAR	45
Syngnathus_acus	Actinopterygii	OR	35
Syngnathus_acus	Actinopterygii	V2R	7
Syngnathus_acus	Actinopterygii	V1R	7
Syngnathus_acus	Actinopterygii	TAAR	16
Salarias_fasciatus	Actinopterygii	OR	125
Salarias_fasciatus	Actinopterygii	V2R	30
Salarias_fasciatus	Actinopterygii	V1R	5
Salarias_fasciatus	Actinopterygii	TAAR	77
Sphaeramia_orbicularis	Actinopterygii	OR	217
Sphaeramia_orbicularis	Actinopterygii	V2R	52
Sphaeramia_orbicularis	Actinopterygii	V1R	7
Sphaeramia_orbicularis	Actinopterygii	TAAR	78
Myripristis_murdjan	Actinopterygii	OR	120
Myripristis_murdjan	Actinopterygii	V2R	45
Myripristis_murdjan	Actinopterygii	V1R	6
Myripristis_murdjan	Actinopterygii	TAAR	75
Gadus_morhua	Actinopterygii	OR	162
Gadus_morhua	Actinopterygii	V2R	76
Gadus_morhua	Actinopterygii	V1R	5
Gadus_morhua	Actinopterygii	TAAR	30
Chanos_chanos	Actinopterygii	OR	221
Chanos_chanos	Actinopterygii	V2R	23
Chanos_chanos	Actinopterygii	V1R	6
Chanos_chanos	Actinopterygii	TAAR	57
Thalassophryne_amazonica	Actinopterygii	OR	115
Thalassophryne_amazonica	Actinopterygii	V2R	15
Thalassophryne_amazonica	Actinopterygii	V1R	4
Thalassophryne_amazonica	Actinopterygii	TAAR	23
Neostethus_bicornis	Actinopterygii	OR	74
Neostethus_bicornis	Actinopterygii	V2R	28
Neostethus_bicornis	Actinopterygii	V1R	6
Neostethus_bicornis	Actinopterygii	TAAR	24
Coregonus_sp_balchen	Actinopterygii	OR	91
Coregonus_sp_balchen	Actinopterygii	V2R	17
Coregonus_sp_balchen	Actinopterygii	V1R	7
Coregonus_sp_balchen	Actinopterygii	TAAR	27
Pseudochaenichthys_georgianus	Actinopterygii	OR	125
Pseudochaenichthys_georgianus	Actinopterygii	V2R	34
Pseudochaenichthys_georgianus	Actinopterygii	V1R	5
Pseudochaenichthys_georgianus	Actinopterygii	TAAR	25
Danio_aesculapii	Actinopterygii	OR	158
Danio_aesculapii	Actinopterygii	V2R	49
Danio_aesculapii	Actinopterygii	V1R	7
Danio_aesculapii	Actinopterygii	TAAR	87
Danio_kyathit	Actinopterygii	OR	160
Danio_kyathit	Actinopterygii	V2R	49
Danio_kyathit	Actinopterygii	V1R	7
Danio_kyathit	Actinopterygii	TAAR	119
Acanthopagrus_latus	Actinopterygii	OR	205
Acanthopagrus_latus	Actinopterygii	V2R	119
Acanthopagrus_latus	Actinopterygii	V1R	6
Acanthopagrus_latus	Actinopterygii	TAAR	60
Trachurus_trachurus	Actinopterygii	OR	247
Trachurus_trachurus	Actinopterygii	V2R	27
Trachurus_trachurus	Actinopterygii	V1R	6
Trachurus_trachurus	Actinopterygii	TAAR	61
Salmo_salar	Actinopterygii	OR	98
Salmo_salar	Actinopterygii	V2R	42
Salmo_salar	Actinopterygii	V1R	7
Salmo_salar	Actinopterygii	TAAR	58
Taurulus_bubalis	Actinopterygii	OR	105
Taurulus_bubalis	Actinopterygii	V2R	34
Taurulus_bubalis	Actinopterygii	V1R	7
Taurulus_bubalis	Actinopterygii	TAAR	23
Pholis_gunnellus	Actinopterygii	OR	132
Pholis_gunnellus	Actinopterygii	V2R	33
Pholis_gunnellus	Actinopterygii	V1R	6
Pholis_gunnellus	Actinopterygii	TAAR	27
Thunnus_maccoyii	Actinopterygii	OR	167
Thunnus_maccoyii	Actinopterygii	V2R	33
Thunnus_maccoyii	Actinopterygii	V1R	6
Thunnus_maccoyii	Actinopterygii	TAAR	40
Thunnus_albacares	Actinopterygii	OR	192
Thunnus_albacares	Actinopterygii	V2R	34
Thunnus_albacares	Actinopterygii	V1R	6
Thunnus_albacares	Actinopterygii	TAAR	46
Telmatherina_bonti	Actinopterygii	OR	90
Telmatherina_bonti	Actinopterygii	V2R	23
Telmatherina_bonti	Actinopterygii	V1R	9
Telmatherina_bonti	Actinopterygii	TAAR	27
Barbus_barbus	Actinopterygii	OR	127
Barbus_barbus	Actinopterygii	V2R	72
Barbus_barbus	Actinopterygii	V1R	10
Barbus_barbus	Actinopterygii	TAAR	46
Tetraodon_nigroviridis	Actinopterygii	OR	51
Tetraodon_nigroviridis	Actinopterygii	V2R	9
Tetraodon_nigroviridis	Actinopterygii	V1R	4
Tetraodon_nigroviridis	Actinopterygii	TAAR	23
Neolamprologus_brichardi	Actinopterygii	OR	79
Neolamprologus_brichardi	Actinopterygii	V2R	36
Neolamprologus_brichardi	Actinopterygii	V1R	6
Neolamprologus_brichardi	Actinopterygii	TAAR	15
Anoplopoma_fimbria	Actinopterygii	OR	102
Anoplopoma_fimbria	Actinopterygii	V2R	13
Anoplopoma_fimbria	Actinopterygii	V1R	6
Anoplopoma_fimbria	Actinopterygii	TAAR	15
Stegastes_partitus	Actinopterygii	OR	63
Stegastes_partitus	Actinopterygii	V2R	14
Stegastes_partitus	Actinopterygii	V1R	5
Stegastes_partitus	Actinopterygii	TAAR	14
Boleophthalmus_pectinirostris	Actinopterygii	OR	160
Boleophthalmus_pectinirostris	Actinopterygii	V2R	17
Boleophthalmus_pectinirostris	Actinopterygii	V1R	5
Boleophthalmus_pectinirostris	Actinopterygii	TAAR	42
Austrofundulus_limnaeus	Actinopterygii	OR	98
Austrofundulus_limnaeus	Actinopterygii	V2R	38
Austrofundulus_limnaeus	Actinopterygii	V1R	5
Austrofundulus_limnaeus	Actinopterygii	TAAR	28
Poecilia_latipinna	Actinopterygii	OR	123
Poecilia_latipinna	Actinopterygii	V2R	36
Poecilia_latipinna	Actinopterygii	V1R	6
Poecilia_latipinna	Actinopterygii	TAAR	41
Sinocyclocheilus_anshuiensis	Actinopterygii	OR	123
Sinocyclocheilus_anshuiensis	Actinopterygii	V2R	53
Sinocyclocheilus_anshuiensis	Actinopterygii	V1R	8
Sinocyclocheilus_anshuiensis	Actinopterygii	TAAR	35
Sinocyclocheilus_rhinocerous	Actinopterygii	OR	123
Sinocyclocheilus_rhinocerous	Actinopterygii	V2R	52
Sinocyclocheilus_rhinocerous	Actinopterygii	V1R	6
Sinocyclocheilus_rhinocerous	Actinopterygii	TAAR	34
Sinocyclocheilus_grahami	Actinopterygii	OR	128
Sinocyclocheilus_grahami	Actinopterygii	V2R	60
Sinocyclocheilus_grahami	Actinopterygii	V1R	8
Sinocyclocheilus_grahami	Actinopterygii	TAAR	41
Miichthys_miiuy	Actinopterygii	OR	113
Miichthys_miiuy	Actinopterygii	V2R	36
Miichthys_miiuy	Actinopterygii	V1R	6
Miichthys_miiuy	Actinopterygii	TAAR	22
Lates_calcarifer	Actinopterygii	OR	274
Lates_calcarifer	Actinopterygii	V2R	69
Lates_calcarifer	Actinopterygii	V1R	6
Lates_calcarifer	Actinopterygii	TAAR	100
Mola_mola	Actinopterygii	OR	20
Mola_mola	Actinopterygii	V2R	3
Mola_mola	Actinopterygii	V1R	2
Mola_mola	Actinopterygii	TAAR	10
Hippocampus_comes	Actinopterygii	OR	28
Hippocampus_comes	Actinopterygii	V2R	7
Hippocampus_comes	Actinopterygii	V1R	6
Hippocampus_comes	Actinopterygii	TAAR	9
Monopterus_albus	Actinopterygii	OR	178
Monopterus_albus	Actinopterygii	V2R	21
Monopterus_albus	Actinopterygii	V1R	3
Monopterus_albus	Actinopterygii	TAAR	92
Maccullochella_peelii	Actinopterygii	OR	58
Maccullochella_peelii	Actinopterygii	V2R	7
Maccullochella_peelii	Actinopterygii	V1R	6
Maccullochella_peelii	Actinopterygii	TAAR	13
Seriola_quinqueradiata	Actinopterygii	OR	163
Seriola_quinqueradiata	Actinopterygii	V2R	38
Seriola_quinqueradiata	Actinopterygii	V1R	5
Seriola_quinqueradiata	Actinopterygii	TAAR	39
Seriola_dumerili	Actinopterygii	OR	164
Seriola_dumerili	Actinopterygii	V2R	36
Seriola_dumerili	Actinopterygii	V1R	6
Seriola_dumerili	Actinopterygii	TAAR	41
Symphodus_melops	Actinopterygii	OR	99
Symphodus_melops	Actinopterygii	V2R	29
Symphodus_melops	Actinopterygii	V1R	6
Symphodus_melops	Actinopterygii	TAAR	62
Paramormyrops_kingsleyae	Actinopterygii	OR	65
Paramormyrops_kingsleyae	Actinopterygii	V2R	11
Paramormyrops_kingsleyae	Actinopterygii	V1R	7
Paramormyrops_kingsleyae	Actinopterygii	TAAR	13
Coryphaenoides_rupestris	Actinopterygii	OR	97
Coryphaenoides_rupestris	Actinopterygii	V2R	20
Coryphaenoides_rupestris	Actinopterygii	V1R	9
Coryphaenoides_rupestris	Actinopterygii	TAAR	10
Seriola_rivoliana	Actinopterygii	OR	165
Seriola_rivoliana	Actinopterygii	V2R	37
Seriola_rivoliana	Actinopterygii	V1R	6
Seriola_rivoliana	Actinopterygii	TAAR	60
Seriola_lalandi	Actinopterygii	OR	89
Seriola_lalandi	Actinopterygii	V2R	18
Seriola_lalandi	Actinopterygii	V1R	6
Seriola_lalandi	Actinopterygii	TAAR	26
Hucho_hucho	Actinopterygii	OR	78
Hucho_hucho	Actinopterygii	V2R	17
Hucho_hucho	Actinopterygii	V1R	7
Hucho_hucho	Actinopterygii	TAAR	39
Oplegnathus_fasciatus	Actinopterygii	OR	119
Oplegnathus_fasciatus	Actinopterygii	V2R	26
Oplegnathus_fasciatus	Actinopterygii	V1R	6
Oplegnathus_fasciatus	Actinopterygii	TAAR	36
Oxygymnocypris_stewartii	Actinopterygii	OR	145
Oxygymnocypris_stewartii	Actinopterygii	V2R	48
Oxygymnocypris_stewartii	Actinopterygii	V1R	17
Oxygymnocypris_stewartii	Actinopterygii	TAAR	67
Anguilla_japonica	Actinopterygii	OR	277
Anguilla_japonica	Actinopterygii	V2R	48
Anguilla_japonica	Actinopterygii	V1R	15
Anguilla_japonica	Actinopterygii	TAAR	54
Anabarilius_grahami	Actinopterygii	OR	144
Anabarilius_grahami	Actinopterygii	V2R	62
Anabarilius_grahami	Actinopterygii	V1R	8
Anabarilius_grahami	Actinopterygii	TAAR	46
Clarias_batrachus	Actinopterygii	OR	151
Clarias_batrachus	Actinopterygii	V2R	68
Clarias_batrachus	Actinopterygii	V1R	20
Clarias_batrachus	Actinopterygii	TAAR	145
Anarrhichthys_ocellatus	Actinopterygii	OR	59
Anarrhichthys_ocellatus	Actinopterygii	V2R	8
Anarrhichthys_ocellatus	Actinopterygii	V1R	6
Anarrhichthys_ocellatus	Actinopterygii	TAAR	16
Morone_saxatilis	Actinopterygii	OR	52
Morone_saxatilis	Actinopterygii	V2R	11
Morone_saxatilis	Actinopterygii	V1R	5
Morone_saxatilis	Actinopterygii	TAAR	8
Macquaria_australasica	Actinopterygii	OR	114
Macquaria_australasica	Actinopterygii	V2R	45
Macquaria_australasica	Actinopterygii	V1R	6
Macquaria_australasica	Actinopterygii	TAAR	32
Bagarius_yarrelli	Actinopterygii	OR	58
Bagarius_yarrelli	Actinopterygii	V2R	37
Bagarius_yarrelli	Actinopterygii	V1R	6
Bagarius_yarrelli	Actinopterygii	TAAR	12
Triplophysa_siluroides	Actinopterygii	OR	76
Triplophysa_siluroides	Actinopterygii	V2R	39
Triplophysa_siluroides	Actinopterygii	V1R	7
Triplophysa_siluroides	Actinopterygii	TAAR	20
Pachypanchax_playfairii	Actinopterygii	OR	94
Pachypanchax_playfairii	Actinopterygii	V2R	74
Pachypanchax_playfairii	Actinopterygii	V1R	6
Pachypanchax_playfairii	Actinopterygii	TAAR	45
Callopanchax_toddi	Actinopterygii	OR	156
Callopanchax_toddi	Actinopterygii	V2R	103
Callopanchax_toddi	Actinopterygii	V1R	6
Callopanchax_toddi	Actinopterygii	TAAR	88
Aphyosemion_australe	Actinopterygii	OR	155
Aphyosemion_australe	Actinopterygii	V2R	113
Aphyosemion_australe	Actinopterygii	V1R	6
Aphyosemion_australe	Actinopterygii	TAAR	77
Nothobranchius_kuhntae	Actinopterygii	OR	124
Nothobranchius_kuhntae	Actinopterygii	V2R	82
Nothobranchius_kuhntae	Actinopterygii	V1R	6
Nothobranchius_kuhntae	Actinopterygii	TAAR	51
Neogobius_melanostomus	Actinopterygii	OR	118
Neogobius_melanostomus	Actinopterygii	V2R	30
Neogobius_melanostomus	Actinopterygii	V1R	5
Neogobius_melanostomus	Actinopterygii	TAAR	36
Danionella_translucida	Actinopterygii	OR	83
Danionella_translucida	Actinopterygii	V2R	27
Danionella_translucida	Actinopterygii	V1R	6
Danionella_translucida	Actinopterygii	TAAR	19
Thalassoma_bifasciatum	Actinopterygii	OR	142
Thalassoma_bifasciatum	Actinopterygii	V2R	21
Thalassoma_bifasciatum	Actinopterygii	V1R	6
Thalassoma_bifasciatum	Actinopterygii	TAAR	40
Macquaria_ambigua	Actinopterygii	OR	103
Macquaria_ambigua	Actinopterygii	V2R	37
Macquaria_ambigua	Actinopterygii	V1R	6
Macquaria_ambigua	Actinopterygii	TAAR	39
Oryzias_sinensis	Actinopterygii	OR	57
Oryzias_sinensis	Actinopterygii	V2R	9
Oryzias_sinensis	Actinopterygii	V1R	4
Oryzias_sinensis	Actinopterygii	TAAR	15
Ompok_bimaculatus	Actinopterygii	OR	166
Ompok_bimaculatus	Actinopterygii	V2R	60
Ompok_bimaculatus	Actinopterygii	V1R	8
Ompok_bimaculatus	Actinopterygii	TAAR	111
Lophius_piscatorius	Actinopterygii	OR	29
Lophius_piscatorius	Actinopterygii	V2R	8
Lophius_piscatorius	Actinopterygii	V1R	6
Lophius_piscatorius	Actinopterygii	TAAR	7
Gambusia_holbrooki	Actinopterygii	OR	113
Gambusia_holbrooki	Actinopterygii	V2R	21
Gambusia_holbrooki	Actinopterygii	V1R	6
Gambusia_holbrooki	Actinopterygii	TAAR	34
Culter_alburnus	Actinopterygii	OR	182
Culter_alburnus	Actinopterygii	V2R	60
Culter_alburnus	Actinopterygii	V1R	10
Culter_alburnus	Actinopterygii	TAAR	68
Gymnarchus_niloticus	Actinopterygii	OR	49
Gymnarchus_niloticus	Actinopterygii	V2R	12
Gymnarchus_niloticus	Actinopterygii	V1R	7
Gymnarchus_niloticus	Actinopterygii	TAAR	24
Poeciliopsis_turrubarensis	Actinopterygii	OR	84
Poeciliopsis_turrubarensis	Actinopterygii	V2R	21
Poeciliopsis_turrubarensis	Actinopterygii	V1R	6
Poeciliopsis_turrubarensis	Actinopterygii	TAAR	26
Poeciliopsis_retropinna	Actinopterygii	OR	114
Poeciliopsis_retropinna	Actinopterygii	V2R	42
Poeciliopsis_retropinna	Actinopterygii	V1R	6
Poeciliopsis_retropinna	Actinopterygii	TAAR	30
Protosalanx_chinensis	Actinopterygii	OR	108
Protosalanx_chinensis	Actinopterygii	V2R	14
Protosalanx_chinensis	Actinopterygii	V1R	9
Protosalanx_chinensis	Actinopterygii	TAAR	20
Poeciliopsis_occidentalis	Actinopterygii	OR	112
Poeciliopsis_occidentalis	Actinopterygii	V2R	21
Poeciliopsis_occidentalis	Actinopterygii	V1R	6
Poeciliopsis_occidentalis	Actinopterygii	TAAR	26
Clarias_macrocephalus	Actinopterygii	OR	206
Clarias_macrocephalus	Actinopterygii	V2R	84
Clarias_macrocephalus	Actinopterygii	V1R	23
Clarias_macrocephalus	Actinopterygii	TAAR	190
Dissostichus_mawsoni	Actinopterygii	OR	139
Dissostichus_mawsoni	Actinopterygii	V2R	9
Dissostichus_mawsoni	Actinopterygii	V1R	5
Dissostichus_mawsoni	Actinopterygii	TAAR	34
Trematomus_loennbergii	Actinopterygii	OR	138
Trematomus_loennbergii	Actinopterygii	V2R	11
Trematomus_loennbergii	Actinopterygii	V1R	3
Trematomus_loennbergii	Actinopterygii	TAAR	49
Labeo_catla	Actinopterygii	OR	253
Labeo_catla	Actinopterygii	V2R	82
Labeo_catla	Actinopterygii	V1R	8
Labeo_catla	Actinopterygii	TAAR	89
Menidia_beryllina	Actinopterygii	OR	81
Menidia_beryllina	Actinopterygii	V2R	11
Menidia_beryllina	Actinopterygii	V1R	6
Menidia_beryllina	Actinopterygii	TAAR	32
Percina_caprodes	Actinopterygii	OR	272
Percina_caprodes	Actinopterygii	V2R	61
Percina_caprodes	Actinopterygii	V1R	6
Percina_caprodes	Actinopterygii	TAAR	90
Eleutheronema_tetradactylum	Actinopterygii	OR	110
Eleutheronema_tetradactylum	Actinopterygii	V2R	26
Eleutheronema_tetradactylum	Actinopterygii	V1R	8
Eleutheronema_tetradactylum	Actinopterygii	TAAR	18
Oryzias_celebensis	Actinopterygii	OR	88
Oryzias_celebensis	Actinopterygii	V2R	25
Oryzias_celebensis	Actinopterygii	V1R	10
Oryzias_celebensis	Actinopterygii	TAAR	27
Silurus_glanis	Actinopterygii	OR	87
Silurus_glanis	Actinopterygii	V2R	41
Silurus_glanis	Actinopterygii	V1R	7
Silurus_glanis	Actinopterygii	TAAR	42
Lucifuga_dentata	Actinopterygii	OR	68
Lucifuga_dentata	Actinopterygii	V2R	29
Lucifuga_dentata	Actinopterygii	V1R	5
Lucifuga_dentata	Actinopterygii	TAAR	26
Odontesthes_bonariensis	Actinopterygii	OR	77
Odontesthes_bonariensis	Actinopterygii	V2R	12
Odontesthes_bonariensis	Actinopterygii	V1R	6
Odontesthes_bonariensis	Actinopterygii	TAAR	13
Chaenogobius_annularis	Actinopterygii	OR	72
Chaenogobius_annularis	Actinopterygii	V2R	9
Chaenogobius_annularis	Actinopterygii	V1R	6
Chaenogobius_annularis	Actinopterygii	TAAR	14
Tilapia_brevimanus	Actinopterygii	OR	120
Tilapia_brevimanus	Actinopterygii	V2R	24
Tilapia_brevimanus	Actinopterygii	V1R	6
Tilapia_brevimanus	Actinopterygii	TAAR	26
Coptodon_bakossiorum	Actinopterygii	OR	126
Coptodon_bakossiorum	Actinopterygii	V2R	22
Coptodon_bakossiorum	Actinopterygii	V1R	6
Coptodon_bakossiorum	Actinopterygii	TAAR	29
Pelmatolapia_mariae	Actinopterygii	OR	128
Pelmatolapia_mariae	Actinopterygii	V2R	23
Pelmatolapia_mariae	Actinopterygii	V1R	5
Pelmatolapia_mariae	Actinopterygii	TAAR	26
Etia_nguti	Actinopterygii	OR	93
Etia_nguti	Actinopterygii	V2R	26
Etia_nguti	Actinopterygii	V1R	5
Etia_nguti	Actinopterygii	TAAR	19
Hemichromis_elongatus	Actinopterygii	OR	126
Hemichromis_elongatus	Actinopterygii	V2R	34
Hemichromis_elongatus	Actinopterygii	V1R	6
Hemichromis_elongatus	Actinopterygii	TAAR	29
Coptodon_rendalli	Actinopterygii	OR	126
Coptodon_rendalli	Actinopterygii	V2R	17
Coptodon_rendalli	Actinopterygii	V1R	6
Coptodon_rendalli	Actinopterygii	TAAR	38
Tenualosa_ilisha	Actinopterygii	OR	185
Tenualosa_ilisha	Actinopterygii	V2R	35
Tenualosa_ilisha	Actinopterygii	V1R	8
Tenualosa_ilisha	Actinopterygii	TAAR	45
Sarotherodon_lohbergeri	Actinopterygii	OR	135
Sarotherodon_lohbergeri	Actinopterygii	V2R	24
Sarotherodon_lohbergeri	Actinopterygii	V1R	6
Sarotherodon_lohbergeri	Actinopterygii	TAAR	38
Sarotherodon_steinbachi	Actinopterygii	OR	128
Sarotherodon_steinbachi	Actinopterygii	V2R	17
Sarotherodon_steinbachi	Actinopterygii	V1R	6
Sarotherodon_steinbachi	Actinopterygii	TAAR	41
Argyrosomus_japonicus	Actinopterygii	OR	423
Argyrosomus_japonicus	Actinopterygii	V2R	78
Argyrosomus_japonicus	Actinopterygii	V1R	6
Argyrosomus_japonicus	Actinopterygii	TAAR	64
Cyprinodon_tularosa	Actinopterygii	OR	124
Cyprinodon_tularosa	Actinopterygii	V2R	37
Cyprinodon_tularosa	Actinopterygii	V1R	6
Cyprinodon_tularosa	Actinopterygii	TAAR	59
Arothron_firmamentum	Actinopterygii	OR	40
Arothron_firmamentum	Actinopterygii	V2R	11
Arothron_firmamentum	Actinopterygii	V1R	4
Arothron_firmamentum	Actinopterygii	TAAR	17
Callionymus_lyra	Actinopterygii	OR	38
Callionymus_lyra	Actinopterygii	V2R	9
Callionymus_lyra	Actinopterygii	V1R	6
Callionymus_lyra	Actinopterygii	TAAR	3
Pimephales_promelas	Actinopterygii	OR	103
Pimephales_promelas	Actinopterygii	V2R	50
Pimephales_promelas	Actinopterygii	V1R	6
Pimephales_promelas	Actinopterygii	TAAR	37
Psettodes_erumei	Actinopterygii	OR	117
Psettodes_erumei	Actinopterygii	V2R	18
Psettodes_erumei	Actinopterygii	V1R	5
Psettodes_erumei	Actinopterygii	TAAR	27
Pseudorhombus_dupliciocellatus	Actinopterygii	OR	82
Pseudorhombus_dupliciocellatus	Actinopterygii	V2R	13
Pseudorhombus_dupliciocellatus	Actinopterygii	V1R	6
Pseudorhombus_dupliciocellatus	Actinopterygii	TAAR	10
Paraplagusia_blochii	Actinopterygii	OR	128
Paraplagusia_blochii	Actinopterygii	V2R	29
Paraplagusia_blochii	Actinopterygii	V1R	6
Paraplagusia_blochii	Actinopterygii	TAAR	24
Chascanopsetta_lugubris	Actinopterygii	OR	69
Chascanopsetta_lugubris	Actinopterygii	V2R	15
Chascanopsetta_lugubris	Actinopterygii	V1R	5
Chascanopsetta_lugubris	Actinopterygii	TAAR	8
Trinectes_maculatus	Actinopterygii	OR	125
Trinectes_maculatus	Actinopterygii	V2R	65
Trinectes_maculatus	Actinopterygii	V1R	6
Trinectes_maculatus	Actinopterygii	TAAR	33
Ophiodon_elongatus	Actinopterygii	OR	190
Ophiodon_elongatus	Actinopterygii	V2R	43
Ophiodon_elongatus	Actinopterygii	V1R	6
Ophiodon_elongatus	Actinopterygii	TAAR	31
Atractosteus_spatula	Actinopterygii	OR	269
Atractosteus_spatula	Actinopterygii	V2R	95
Atractosteus_spatula	Actinopterygii	V1R	12
Atractosteus_spatula	Actinopterygii	TAAR	78
Sinocyclocheilus_maitianheensis	Actinopterygii	OR	120
Sinocyclocheilus_maitianheensis	Actinopterygii	V2R	56
Sinocyclocheilus_maitianheensis	Actinopterygii	V1R	8
Sinocyclocheilus_maitianheensis	Actinopterygii	TAAR	39
Sinocyclocheilus_anophthalmus	Actinopterygii	OR	122
Sinocyclocheilus_anophthalmus	Actinopterygii	V2R	43
Sinocyclocheilus_anophthalmus	Actinopterygii	V1R	6
Sinocyclocheilus_anophthalmus	Actinopterygii	TAAR	42
Haplochromis_burtoni	Actinopterygii	OR	125
Haplochromis_burtoni	Actinopterygii	V2R	36
Haplochromis_burtoni	Actinopterygii	V1R	6
Haplochromis_burtoni	Actinopterygii	TAAR	26
Hirundichthys_speculiger	Actinopterygii	OR	127
Hirundichthys_speculiger	Actinopterygii	V2R	12
Hirundichthys_speculiger	Actinopterygii	V1R	3
Hirundichthys_speculiger	Actinopterygii	TAAR	50
Larimichthys_polyactis	Actinopterygii	OR	237
Larimichthys_polyactis	Actinopterygii	V2R	62
Larimichthys_polyactis	Actinopterygii	V1R	5
Larimichthys_polyactis	Actinopterygii	TAAR	46
Caranx_melampygus	Actinopterygii	OR	294
Caranx_melampygus	Actinopterygii	V2R	35
Caranx_melampygus	Actinopterygii	V1R	5
Caranx_melampygus	Actinopterygii	TAAR	77
Morone_chrysops	Actinopterygii	OR	100
Morone_chrysops	Actinopterygii	V2R	11
Morone_chrysops	Actinopterygii	V1R	6
Morone_chrysops	Actinopterygii	TAAR	21
Cephalopholis_sonnerati	Actinopterygii	OR	229
Cephalopholis_sonnerati	Actinopterygii	V2R	86
Cephalopholis_sonnerati	Actinopterygii	V1R	4
Cephalopholis_sonnerati	Actinopterygii	TAAR	99
Periophthalmus_modestus	Actinopterygii	OR	195
Periophthalmus_modestus	Actinopterygii	V2R	16
Periophthalmus_modestus	Actinopterygii	V1R	6
Periophthalmus_modestus	Actinopterygii	TAAR	49
Synchiropus_splendidus	Actinopterygii	OR	31
Synchiropus_splendidus	Actinopterygii	V2R	7
Synchiropus_splendidus	Actinopterygii	V1R	5
Synchiropus_splendidus	Actinopterygii	TAAR	7
Albula_glossodonta	Actinopterygii	OR	163
Albula_glossodonta	Actinopterygii	V2R	102
Albula_glossodonta	Actinopterygii	V1R	7
Albula_glossodonta	Actinopterygii	TAAR	34
Corydoras_maculifer	Actinopterygii	OR	72
Corydoras_maculifer	Actinopterygii	V2R	37
Corydoras_maculifer	Actinopterygii	V1R	7
Corydoras_maculifer	Actinopterygii	TAAR	40
Corydoras_sp_C115	Actinopterygii	OR	77
Corydoras_sp_C115	Actinopterygii	V2R	45
Corydoras_sp_C115	Actinopterygii	V1R	7
Corydoras_sp_C115	Actinopterygii	TAAR	61
Plecoglossus_altivelis	Actinopterygii	OR	105
Plecoglossus_altivelis	Actinopterygii	V2R	19
Plecoglossus_altivelis	Actinopterygii	V1R	10
Plecoglossus_altivelis	Actinopterygii	TAAR	24
Euthynnus_affinis	Actinopterygii	OR	108
Euthynnus_affinis	Actinopterygii	V2R	22
Euthynnus_affinis	Actinopterygii	V1R	6
Euthynnus_affinis	Actinopterygii	TAAR	22
Brachyhypopomus_occidentalis	Actinopterygii	OR	120
Brachyhypopomus_occidentalis	Actinopterygii	V2R	64
Brachyhypopomus_occidentalis	Actinopterygii	V1R	6
Brachyhypopomus_occidentalis	Actinopterygii	TAAR	67
Scomber_colias	Actinopterygii	OR	176
Scomber_colias	Actinopterygii	V2R	39
Scomber_colias	Actinopterygii	V1R	6
Scomber_colias	Actinopterygii	TAAR	40
Tor_tambroides	Actinopterygii	OR	176
Tor_tambroides	Actinopterygii	V2R	50
Tor_tambroides	Actinopterygii	V1R	8
Tor_tambroides	Actinopterygii	TAAR	45
Caranx_ignobilis	Actinopterygii	OR	230
Caranx_ignobilis	Actinopterygii	V2R	33
Caranx_ignobilis	Actinopterygii	V1R	6
Caranx_ignobilis	Actinopterygii	TAAR	62
Rutilus_rutilus	Actinopterygii	OR	155
Rutilus_rutilus	Actinopterygii	V2R	34
Rutilus_rutilus	Actinopterygii	V1R	7
Rutilus_rutilus	Actinopterygii	TAAR	90
Thunnus_orientalis	Actinopterygii	OR	173
Thunnus_orientalis	Actinopterygii	V2R	32
Thunnus_orientalis	Actinopterygii	V1R	3
Thunnus_orientalis	Actinopterygii	TAAR	36
Noturus_placidus	Actinopterygii	OR	56
Noturus_placidus	Actinopterygii	V2R	38
Noturus_placidus	Actinopterygii	V1R	6
Noturus_placidus	Actinopterygii	TAAR	18
Embiotoca_jacksoni	Actinopterygii	OR	109
Embiotoca_jacksoni	Actinopterygii	V2R	31
Embiotoca_jacksoni	Actinopterygii	V1R	6
Embiotoca_jacksoni	Actinopterygii	TAAR	46
Semicossyphus_pulcher	Actinopterygii	OR	67
Semicossyphus_pulcher	Actinopterygii	V2R	34
Semicossyphus_pulcher	Actinopterygii	V1R	6
Semicossyphus_pulcher	Actinopterygii	TAAR	29
Clinocottus_analis	Actinopterygii	OR	103
Clinocottus_analis	Actinopterygii	V2R	42
Clinocottus_analis	Actinopterygii	V1R	12
Clinocottus_analis	Actinopterygii	TAAR	38
Atherinomorus_stipes	Actinopterygii	OR	145
Atherinomorus_stipes	Actinopterygii	V2R	18
Atherinomorus_stipes	Actinopterygii	V1R	6
Atherinomorus_stipes	Actinopterygii	TAAR	40
Cebidichthys_violaceus	Actinopterygii	OR	147
Cebidichthys_violaceus	Actinopterygii	V2R	35
Cebidichthys_violaceus	Actinopterygii	V1R	6
Cebidichthys_violaceus	Actinopterygii	TAAR	41
Prochilodus_magdalenae	Actinopterygii	OR	236
Prochilodus_magdalenae	Actinopterygii	V2R	93
Prochilodus_magdalenae	Actinopterygii	V1R	6
Prochilodus_magdalenae	Actinopterygii	TAAR	97
Gymnocypris_eckloni	Actinopterygii	OR	105
Gymnocypris_eckloni	Actinopterygii	V2R	36
Gymnocypris_eckloni	Actinopterygii	V1R	8
Gymnocypris_eckloni	Actinopterygii	TAAR	40
Syngnathus_scovelli	Actinopterygii	OR	33
Syngnathus_scovelli	Actinopterygii	V2R	7
Syngnathus_scovelli	Actinopterygii	V1R	7
Syngnathus_scovelli	Actinopterygii	TAAR	11
Silurus_asotus	Actinopterygii	OR	128
Silurus_asotus	Actinopterygii	V2R	57
Silurus_asotus	Actinopterygii	V1R	7
Silurus_asotus	Actinopterygii	TAAR	99
Labrus_bergylta	Actinopterygii	OR	98
Labrus_bergylta	Actinopterygii	V2R	22
Labrus_bergylta	Actinopterygii	V1R	6
Labrus_bergylta	Actinopterygii	TAAR	44
Melanogrammus_aeglefinus	Actinopterygii	OR	105
Melanogrammus_aeglefinus	Actinopterygii	V2R	52
Melanogrammus_aeglefinus	Actinopterygii	V1R	5
Melanogrammus_aeglefinus	Actinopterygii	TAAR	13
Spondyliosoma_cantharus	Actinopterygii	OR	91
Spondyliosoma_cantharus	Actinopterygii	V2R	53
Spondyliosoma_cantharus	Actinopterygii	V1R	5
Spondyliosoma_cantharus	Actinopterygii	TAAR	23
Helostoma_temminkii	Actinopterygii	OR	157
Helostoma_temminkii	Actinopterygii	V2R	33
Helostoma_temminkii	Actinopterygii	V1R	6
Helostoma_temminkii	Actinopterygii	TAAR	80
Selene_dorsalis	Actinopterygii	OR	113
Selene_dorsalis	Actinopterygii	V2R	23
Selene_dorsalis	Actinopterygii	V1R	6
Selene_dorsalis	Actinopterygii	TAAR	22
Brotula_barbata	Actinopterygii	OR	75
Brotula_barbata	Actinopterygii	V2R	17
Brotula_barbata	Actinopterygii	V1R	5
Brotula_barbata	Actinopterygii	TAAR	14
Simochromis_diagramma	Actinopterygii	OR	199
Simochromis_diagramma	Actinopterygii	V2R	74
Simochromis_diagramma	Actinopterygii	V1R	6
Simochromis_diagramma	Actinopterygii	TAAR	32
Danionella_dracula	Actinopterygii	OR	77
Danionella_dracula	Actinopterygii	V2R	25
Danionella_dracula	Actinopterygii	V1R	4
Danionella_dracula	Actinopterygii	TAAR	18
Arapaima_gigas	Actinopterygii	OR	80
Arapaima_gigas	Actinopterygii	V2R	19
Arapaima_gigas	Actinopterygii	V1R	15
Arapaima_gigas	Actinopterygii	TAAR	24
Epinephelus_coioides	Actinopterygii	OR	166
Epinephelus_coioides	Actinopterygii	V2R	36
Epinephelus_coioides	Actinopterygii	V1R	4
Epinephelus_coioides	Actinopterygii	TAAR	51
Trachinotus_ovatus	Actinopterygii	OR	133
Trachinotus_ovatus	Actinopterygii	V2R	14
Trachinotus_ovatus	Actinopterygii	V1R	5
Trachinotus_ovatus	Actinopterygii	TAAR	40
Hypoplectrus_puella	Actinopterygii	OR	114
Hypoplectrus_puella	Actinopterygii	V2R	36
Hypoplectrus_puella	Actinopterygii	V1R	6
Hypoplectrus_puella	Actinopterygii	TAAR	66
Aeoliscus_strigatus	Actinopterygii	OR	34
Aeoliscus_strigatus	Actinopterygii	V2R	9
Aeoliscus_strigatus	Actinopterygii	V1R	5
Aeoliscus_strigatus	Actinopterygii	TAAR	11
Fistularia_tabacaria	Actinopterygii	OR	51
Fistularia_tabacaria	Actinopterygii	V2R	9
Fistularia_tabacaria	Actinopterygii	V1R	5
Fistularia_tabacaria	Actinopterygii	TAAR	7
Hippocampus_kuda	Actinopterygii	OR	26
Hippocampus_kuda	Actinopterygii	V2R	7
Hippocampus_kuda	Actinopterygii	V1R	6
Hippocampus_kuda	Actinopterygii	TAAR	7
Dunckerocampus_dactyliophorus	Actinopterygii	OR	25
Dunckerocampus_dactyliophorus	Actinopterygii	V2R	8
Dunckerocampus_dactyliophorus	Actinopterygii	V1R	7
Dunckerocampus_dactyliophorus	Actinopterygii	TAAR	29
Hippocampus_whitei	Actinopterygii	OR	27
Hippocampus_whitei	Actinopterygii	V2R	7
Hippocampus_whitei	Actinopterygii	V1R	6
Hippocampus_whitei	Actinopterygii	TAAR	9
Macroramphosus_scolopax	Actinopterygii	OR	33
Macroramphosus_scolopax	Actinopterygii	V2R	7
Macroramphosus_scolopax	Actinopterygii	V1R	6
Macroramphosus_scolopax	Actinopterygii	TAAR	10
Syngnathus_rostellatus	Actinopterygii	OR	26
Syngnathus_rostellatus	Actinopterygii	V2R	7
Syngnathus_rostellatus	Actinopterygii	V1R	6
Syngnathus_rostellatus	Actinopterygii	TAAR	7
Syngnathus_typhle	Actinopterygii	OR	21
Syngnathus_typhle	Actinopterygii	V2R	7
Syngnathus_typhle	Actinopterygii	V1R	7
Syngnathus_typhle	Actinopterygii	TAAR	9
Anguilla_megastoma	Actinopterygii	OR	183
Anguilla_megastoma	Actinopterygii	V2R	28
Anguilla_megastoma	Actinopterygii	V1R	11
Anguilla_megastoma	Actinopterygii	TAAR	41
Anguilla_marmorata	Actinopterygii	OR	171
Anguilla_marmorata	Actinopterygii	V2R	28
Anguilla_marmorata	Actinopterygii	V1R	13
Anguilla_marmorata	Actinopterygii	TAAR	32
Pungitius_pungitius	Actinopterygii	OR	131
Pungitius_pungitius	Actinopterygii	V2R	25
Pungitius_pungitius	Actinopterygii	V1R	6
Pungitius_pungitius	Actinopterygii	TAAR	57
Petrochromis_trewavasae	Actinopterygii	OR	171
Petrochromis_trewavasae	Actinopterygii	V2R	58
Petrochromis_trewavasae	Actinopterygii	V1R	6
Petrochromis_trewavasae	Actinopterygii	TAAR	33
Tropheus_moorii	Actinopterygii	OR	166
Tropheus_moorii	Actinopterygii	V2R	60
Tropheus_moorii	Actinopterygii	V1R	6
Tropheus_moorii	Actinopterygii	TAAR	29
Harpagifer_antarcticus	Actinopterygii	OR	131
Harpagifer_antarcticus	Actinopterygii	V2R	36
Harpagifer_antarcticus	Actinopterygii	V1R	6
Harpagifer_antarcticus	Actinopterygii	TAAR	30
Trematomus_bernacchii	Actinopterygii	OR	221
Trematomus_bernacchii	Actinopterygii	V2R	55
Trematomus_bernacchii	Actinopterygii	V1R	6
Trematomus_bernacchii	Actinopterygii	TAAR	48
Gymnodraco_acuticeps	Actinopterygii	OR	150
Gymnodraco_acuticeps	Actinopterygii	V2R	36
Gymnodraco_acuticeps	Actinopterygii	V1R	5
Gymnodraco_acuticeps	Actinopterygii	TAAR	29
Phalloptychus_januarius	Actinopterygii	OR	109
Phalloptychus_januarius	Actinopterygii	V2R	39
Phalloptychus_januarius	Actinopterygii	V1R	6
Phalloptychus_januarius	Actinopterygii	TAAR	38
Mallotus_villosus	Actinopterygii	OR	136
Mallotus_villosus	Actinopterygii	V2R	11
Mallotus_villosus	Actinopterygii	V1R	3
Mallotus_villosus	Actinopterygii	TAAR	15
Brachyrhaphis_roseni	Actinopterygii	OR	84
Brachyrhaphis_roseni	Actinopterygii	V2R	22
Brachyrhaphis_roseni	Actinopterygii	V1R	6
Brachyrhaphis_roseni	Actinopterygii	TAAR	26
Alfaro_cultratus	Actinopterygii	OR	87
Alfaro_cultratus	Actinopterygii	V2R	25
Alfaro_cultratus	Actinopterygii	V1R	6
Alfaro_cultratus	Actinopterygii	TAAR	24
Poeciliopsis_prolifica	Actinopterygii	OR	77
Poeciliopsis_prolifica	Actinopterygii	V2R	20
Poeciliopsis_prolifica	Actinopterygii	V1R	6
Poeciliopsis_prolifica	Actinopterygii	TAAR	23
Poeciliopsis_paucimaculata	Actinopterygii	OR	78
Poeciliopsis_paucimaculata	Actinopterygii	V2R	20
Poeciliopsis_paucimaculata	Actinopterygii	V1R	5
Poeciliopsis_paucimaculata	Actinopterygii	TAAR	21
Poeciliopsis_gracilis	Actinopterygii	OR	83
Poeciliopsis_gracilis	Actinopterygii	V2R	29
Poeciliopsis_gracilis	Actinopterygii	V1R	5
Poeciliopsis_gracilis	Actinopterygii	TAAR	25
Girardinus_metallicus	Actinopterygii	OR	80
Girardinus_metallicus	Actinopterygii	V2R	26
Girardinus_metallicus	Actinopterygii	V1R	6
Girardinus_metallicus	Actinopterygii	TAAR	23
Poeciliopsis_infans	Actinopterygii	OR	73
Poeciliopsis_infans	Actinopterygii	V2R	24
Poeciliopsis_infans	Actinopterygii	V1R	6
Poeciliopsis_infans	Actinopterygii	TAAR	22
Poeciliopsis_presidionis	Actinopterygii	OR	88
Poeciliopsis_presidionis	Actinopterygii	V2R	26
Poeciliopsis_presidionis	Actinopterygii	V1R	6
Poeciliopsis_presidionis	Actinopterygii	TAAR	20
Poecilia_gillii	Actinopterygii	OR	96
Poecilia_gillii	Actinopterygii	V2R	22
Poecilia_gillii	Actinopterygii	V1R	6
Poecilia_gillii	Actinopterygii	TAAR	25
Diplodus_sargus	Actinopterygii	OR	187
Diplodus_sargus	Actinopterygii	V2R	97
Diplodus_sargus	Actinopterygii	V1R	6
Diplodus_sargus	Actinopterygii	TAAR	57
Mullus_surmuletus	Actinopterygii	OR	130
Mullus_surmuletus	Actinopterygii	V2R	21
Mullus_surmuletus	Actinopterygii	V1R	5
Mullus_surmuletus	Actinopterygii	TAAR	31
Serranus_cabrilla	Actinopterygii	OR	129
Serranus_cabrilla	Actinopterygii	V2R	49
Serranus_cabrilla	Actinopterygii	V1R	5
Serranus_cabrilla	Actinopterygii	TAAR	60
Danio_tinwini	Actinopterygii	OR	127
Danio_tinwini	Actinopterygii	V2R	36
Danio_tinwini	Actinopterygii	V1R	5
Danio_tinwini	Actinopterygii	TAAR	60
Colossoma_macropomum	Actinopterygii	OR	366
Colossoma_macropomum	Actinopterygii	V2R	141
Colossoma_macropomum	Actinopterygii	V1R	7
Colossoma_macropomum	Actinopterygii	TAAR	130
Dicentrarchus_labrax	Actinopterygii	OR	188
Dicentrarchus_labrax	Actinopterygii	V2R	67
Dicentrarchus_labrax	Actinopterygii	V1R	6
Dicentrarchus_labrax	Actinopterygii	TAAR	66
Micropoecilia_picta	Actinopterygii	OR	96
Micropoecilia_picta	Actinopterygii	V2R	18
Micropoecilia_picta	Actinopterygii	V1R	3
Micropoecilia_picta	Actinopterygii	TAAR	25
Menidia_menidia	Actinopterygii	OR	86
Menidia_menidia	Actinopterygii	V2R	26
Menidia_menidia	Actinopterygii	V1R	6
Menidia_menidia	Actinopterygii	TAAR	29
Lagocephalus_sceleratus	Actinopterygii	OR	110
Lagocephalus_sceleratus	Actinopterygii	V2R	31
Lagocephalus_sceleratus	Actinopterygii	V1R	5
Lagocephalus_sceleratus	Actinopterygii	TAAR	20
Adelosebastes_latens	Actinopterygii	OR	143
Adelosebastes_latens	Actinopterygii	V2R	47
Adelosebastes_latens	Actinopterygii	V1R	6
Adelosebastes_latens	Actinopterygii	TAAR	45
Sebastes_helvomaculatus	Actinopterygii	OR	114
Sebastes_helvomaculatus	Actinopterygii	V2R	47
Sebastes_helvomaculatus	Actinopterygii	V1R	6
Sebastes_helvomaculatus	Actinopterygii	TAAR	60
Sebastes_exsul	Actinopterygii	OR	113
Sebastes_exsul	Actinopterygii	V2R	44
Sebastes_exsul	Actinopterygii	V1R	6
Sebastes_exsul	Actinopterygii	TAAR	55
Sebastes_dallii	Actinopterygii	OR	131
Sebastes_dallii	Actinopterygii	V2R	56
Sebastes_dallii	Actinopterygii	V1R	6
Sebastes_dallii	Actinopterygii	TAAR	55
Sebastes_crameri	Actinopterygii	OR	131
Sebastes_crameri	Actinopterygii	V2R	55
Sebastes_crameri	Actinopterygii	V1R	6
Sebastes_crameri	Actinopterygii	TAAR	56
Sebastes_fasciatus	Actinopterygii	OR	127
Sebastes_fasciatus	Actinopterygii	V2R	47
Sebastes_fasciatus	Actinopterygii	V1R	6
Sebastes_fasciatus	Actinopterygii	TAAR	50
Sebastes_entomelas	Actinopterygii	OR	137
Sebastes_entomelas	Actinopterygii	V2R	59
Sebastes_entomelas	Actinopterygii	V1R	6
Sebastes_entomelas	Actinopterygii	TAAR	66
Sebastes_flavidus	Actinopterygii	OR	137
Sebastes_flavidus	Actinopterygii	V2R	51
Sebastes_flavidus	Actinopterygii	V1R	6
Sebastes_flavidus	Actinopterygii	TAAR	57
Sebastes_glaucus	Actinopterygii	OR	128
Sebastes_glaucus	Actinopterygii	V2R	45
Sebastes_glaucus	Actinopterygii	V1R	6
Sebastes_glaucus	Actinopterygii	TAAR	64
Sebastes_ciliatus	Actinopterygii	OR	149
Sebastes_ciliatus	Actinopterygii	V2R	42
Sebastes_ciliatus	Actinopterygii	V1R	6
Sebastes_ciliatus	Actinopterygii	TAAR	67
Sebastes_alutus	Actinopterygii	OR	123
Sebastes_alutus	Actinopterygii	V2R	40
Sebastes_alutus	Actinopterygii	V1R	6
Sebastes_alutus	Actinopterygii	TAAR	59
Sebastes_baramenuke	Actinopterygii	OR	131
Sebastes_baramenuke	Actinopterygii	V2R	48
Sebastes_baramenuke	Actinopterygii	V1R	6
Sebastes_baramenuke	Actinopterygii	TAAR	67
Sebastes_caurinus	Actinopterygii	OR	117
Sebastes_caurinus	Actinopterygii	V2R	38
Sebastes_caurinus	Actinopterygii	V1R	6
Sebastes_caurinus	Actinopterygii	TAAR	55
Sebastes_carnatus	Actinopterygii	OR	116
Sebastes_carnatus	Actinopterygii	V2R	42
Sebastes_carnatus	Actinopterygii	V1R	6
Sebastes_carnatus	Actinopterygii	TAAR	47
Sebastes_babcocki	Actinopterygii	OR	126
Sebastes_babcocki	Actinopterygii	V2R	56
Sebastes_babcocki	Actinopterygii	V1R	6
Sebastes_babcocki	Actinopterygii	TAAR	52
Sebastes_aleutianus	Actinopterygii	OR	245
Sebastes_aleutianus	Actinopterygii	V2R	103
Sebastes_aleutianus	Actinopterygii	V1R	6
Sebastes_aleutianus	Actinopterygii	TAAR	87
Sebastes_diploproa	Actinopterygii	OR	120
Sebastes_diploproa	Actinopterygii	V2R	46
Sebastes_diploproa	Actinopterygii	V1R	6
Sebastes_diploproa	Actinopterygii	TAAR	48
Sebastes_constellatus	Actinopterygii	OR	125
Sebastes_constellatus	Actinopterygii	V2R	53
Sebastes_constellatus	Actinopterygii	V1R	6
Sebastes_constellatus	Actinopterygii	TAAR	63
Sebastes_aurora	Actinopterygii	OR	123
Sebastes_aurora	Actinopterygii	V2R	46
Sebastes_aurora	Actinopterygii	V1R	6
Sebastes_aurora	Actinopterygii	TAAR	60
Sebastes_chlorostictus	Actinopterygii	OR	119
Sebastes_chlorostictus	Actinopterygii	V2R	59
Sebastes_chlorostictus	Actinopterygii	V1R	6
Sebastes_chlorostictus	Actinopterygii	TAAR	58
Sebastes_elongatus	Actinopterygii	OR	124
Sebastes_elongatus	Actinopterygii	V2R	52
Sebastes_elongatus	Actinopterygii	V1R	6
Sebastes_elongatus	Actinopterygii	TAAR	67
Hozukius_emblemarius	Actinopterygii	OR	137
Hozukius_emblemarius	Actinopterygii	V2R	45
Hozukius_emblemarius	Actinopterygii	V1R	6
Hozukius_emblemarius	Actinopterygii	TAAR	59
Sebastes_atrovirens	Actinopterygii	OR	124
Sebastes_atrovirens	Actinopterygii	V2R	45
Sebastes_atrovirens	Actinopterygii	V1R	6
Sebastes_atrovirens	Actinopterygii	TAAR	58
Sebastes_ensifer	Actinopterygii	OR	122
Sebastes_ensifer	Actinopterygii	V2R	43
Sebastes_ensifer	Actinopterygii	V1R	6
Sebastes_ensifer	Actinopterygii	TAAR	57
Sebastes_auriculatus	Actinopterygii	OR	134
Sebastes_auriculatus	Actinopterygii	V2R	46
Sebastes_auriculatus	Actinopterygii	V1R	6
Sebastes_auriculatus	Actinopterygii	TAAR	60
Sebastes_iracundus	Actinopterygii	OR	130
Sebastes_iracundus	Actinopterygii	V2R	44
Sebastes_iracundus	Actinopterygii	V1R	6
Sebastes_iracundus	Actinopterygii	TAAR	62
Sebastes_koreanus	Actinopterygii	OR	121
Sebastes_koreanus	Actinopterygii	V2R	39
Sebastes_koreanus	Actinopterygii	V1R	6
Sebastes_koreanus	Actinopterygii	TAAR	47
Sebastes_paucispinis	Actinopterygii	OR	118
Sebastes_paucispinis	Actinopterygii	V2R	58
Sebastes_paucispinis	Actinopterygii	V1R	6
Sebastes_paucispinis	Actinopterygii	TAAR	48
Sebastes_nebulosus	Actinopterygii	OR	125
Sebastes_nebulosus	Actinopterygii	V2R	44
Sebastes_nebulosus	Actinopterygii	V1R	6
Sebastes_nebulosus	Actinopterygii	TAAR	56
Sebastes_pachycephalus	Actinopterygii	OR	140
Sebastes_pachycephalus	Actinopterygii	V2R	51
Sebastes_pachycephalus	Actinopterygii	V1R	6
Sebastes_pachycephalus	Actinopterygii	TAAR	65
Sebastes_inermis	Actinopterygii	OR	124
Sebastes_inermis	Actinopterygii	V2R	53
Sebastes_inermis	Actinopterygii	V1R	6
Sebastes_inermis	Actinopterygii	TAAR	56
Sebastes_oblongus	Actinopterygii	OR	129
Sebastes_oblongus	Actinopterygii	V2R	41
Sebastes_oblongus	Actinopterygii	V1R	6
Sebastes_oblongus	Actinopterygii	TAAR	56
Sebastes_joyneri	Actinopterygii	OR	123
Sebastes_joyneri	Actinopterygii	V2R	56
Sebastes_joyneri	Actinopterygii	V1R	6
Sebastes_joyneri	Actinopterygii	TAAR	61
Sebastes_oculatus	Actinopterygii	OR	125
Sebastes_oculatus	Actinopterygii	V2R	49
Sebastes_oculatus	Actinopterygii	V1R	6
Sebastes_oculatus	Actinopterygii	TAAR	63
Sebastes_melanostomus	Actinopterygii	OR	131
Sebastes_melanostomus	Actinopterygii	V2R	51
Sebastes_melanostomus	Actinopterygii	V1R	6
Sebastes_melanostomus	Actinopterygii	TAAR	62
Sebastes_mentella	Actinopterygii	OR	130
Sebastes_mentella	Actinopterygii	V2R	47
Sebastes_mentella	Actinopterygii	V1R	6
Sebastes_mentella	Actinopterygii	TAAR	48
Sebastes_hopkinsi	Actinopterygii	OR	144
Sebastes_hopkinsi	Actinopterygii	V2R	62
Sebastes_hopkinsi	Actinopterygii	V1R	6
Sebastes_hopkinsi	Actinopterygii	TAAR	65
Sebastes_nudus	Actinopterygii	OR	141
Sebastes_nudus	Actinopterygii	V2R	57
Sebastes_nudus	Actinopterygii	V1R	6
Sebastes_nudus	Actinopterygii	TAAR	60
Sebastes_mystinus	Actinopterygii	OR	135
Sebastes_mystinus	Actinopterygii	V2R	55
Sebastes_mystinus	Actinopterygii	V1R	6
Sebastes_mystinus	Actinopterygii	TAAR	58
Sebastes_pinniger	Actinopterygii	OR	129
Sebastes_pinniger	Actinopterygii	V2R	54
Sebastes_pinniger	Actinopterygii	V1R	6
Sebastes_pinniger	Actinopterygii	TAAR	62
Sebastes_maliger	Actinopterygii	OR	126
Sebastes_maliger	Actinopterygii	V2R	50
Sebastes_maliger	Actinopterygii	V1R	6
Sebastes_maliger	Actinopterygii	TAAR	59
Sebastes_miniatus	Actinopterygii	OR	228
Sebastes_miniatus	Actinopterygii	V2R	92
Sebastes_miniatus	Actinopterygii	V1R	6
Sebastes_miniatus	Actinopterygii	TAAR	66
Sebastes_hubbsi	Actinopterygii	OR	142
Sebastes_hubbsi	Actinopterygii	V2R	46
Sebastes_hubbsi	Actinopterygii	V1R	6
Sebastes_hubbsi	Actinopterygii	TAAR	57
Sebastes_jordani	Actinopterygii	OR	110
Sebastes_jordani	Actinopterygii	V2R	52
Sebastes_jordani	Actinopterygii	V1R	6
Sebastes_jordani	Actinopterygii	TAAR	47
Sebastes_minor	Actinopterygii	OR	123
Sebastes_minor	Actinopterygii	V2R	49
Sebastes_minor	Actinopterygii	V1R	6
Sebastes_minor	Actinopterygii	TAAR	51
Sebastes_moseri	Actinopterygii	OR	113
Sebastes_moseri	Actinopterygii	V2R	51
Sebastes_moseri	Actinopterygii	V1R	6
Sebastes_moseri	Actinopterygii	TAAR	49
Sebastes_melanops	Actinopterygii	OR	126
Sebastes_melanops	Actinopterygii	V2R	42
Sebastes_melanops	Actinopterygii	V1R	6
Sebastes_melanops	Actinopterygii	TAAR	60
Sebastes_nivosus	Actinopterygii	OR	133
Sebastes_nivosus	Actinopterygii	V2R	47
Sebastes_nivosus	Actinopterygii	V1R	6
Sebastes_nivosus	Actinopterygii	TAAR	66
Sebastes_saxicola	Actinopterygii	OR	118
Sebastes_saxicola	Actinopterygii	V2R	52
Sebastes_saxicola	Actinopterygii	V1R	6
Sebastes_saxicola	Actinopterygii	TAAR	53
Sebastes_semicinctus	Actinopterygii	OR	122
Sebastes_semicinctus	Actinopterygii	V2R	39
Sebastes_semicinctus	Actinopterygii	V1R	6
Sebastes_semicinctus	Actinopterygii	TAAR	54
Sebastes_variegatus	Actinopterygii	OR	126
Sebastes_variegatus	Actinopterygii	V2R	42
Sebastes_variegatus	Actinopterygii	V1R	6
Sebastes_variegatus	Actinopterygii	TAAR	60
Sebastes_zacentrus	Actinopterygii	OR	126
Sebastes_zacentrus	Actinopterygii	V2R	56
Sebastes_zacentrus	Actinopterygii	V1R	6
Sebastes_zacentrus	Actinopterygii	TAAR	61
Sebastes_steindachneri	Actinopterygii	OR	109
Sebastes_steindachneri	Actinopterygii	V2R	37
Sebastes_steindachneri	Actinopterygii	V1R	6
Sebastes_steindachneri	Actinopterygii	TAAR	60
Sebastes_rastrelliger	Actinopterygii	OR	125
Sebastes_rastrelliger	Actinopterygii	V2R	46
Sebastes_rastrelliger	Actinopterygii	V1R	6
Sebastes_rastrelliger	Actinopterygii	TAAR	56
Sebastes_variabilis	Actinopterygii	OR	138
Sebastes_variabilis	Actinopterygii	V2R	57
Sebastes_variabilis	Actinopterygii	V1R	6
Sebastes_variabilis	Actinopterygii	TAAR	71
Sebastes_serriceps	Actinopterygii	OR	126
Sebastes_serriceps	Actinopterygii	V2R	47
Sebastes_serriceps	Actinopterygii	V1R	6
Sebastes_serriceps	Actinopterygii	TAAR	54
Sebastes_trivittatus	Actinopterygii	OR	130
Sebastes_trivittatus	Actinopterygii	V2R	46
Sebastes_trivittatus	Actinopterygii	V1R	5
Sebastes_trivittatus	Actinopterygii	TAAR	56
Sebastes_scythropus	Actinopterygii	OR	115
Sebastes_scythropus	Actinopterygii	V2R	56
Sebastes_scythropus	Actinopterygii	V1R	6
Sebastes_scythropus	Actinopterygii	TAAR	44
Sebastes_proriger	Actinopterygii	OR	131
Sebastes_proriger	Actinopterygii	V2R	46
Sebastes_proriger	Actinopterygii	V1R	6
Sebastes_proriger	Actinopterygii	TAAR	51
Sebastes_polyspinis	Actinopterygii	OR	138
Sebastes_polyspinis	Actinopterygii	V2R	48
Sebastes_polyspinis	Actinopterygii	V1R	6
Sebastes_polyspinis	Actinopterygii	TAAR	65
Sebastes_ruberrimus	Actinopterygii	OR	113
Sebastes_ruberrimus	Actinopterygii	V2R	37
Sebastes_ruberrimus	Actinopterygii	V1R	6
Sebastes_ruberrimus	Actinopterygii	TAAR	58
Sebastes_reedi	Actinopterygii	OR	141
Sebastes_reedi	Actinopterygii	V2R	52
Sebastes_reedi	Actinopterygii	V1R	6
Sebastes_reedi	Actinopterygii	TAAR	68
Sebastes_rosenblatti	Actinopterygii	OR	113
Sebastes_rosenblatti	Actinopterygii	V2R	51
Sebastes_rosenblatti	Actinopterygii	V1R	6
Sebastes_rosenblatti	Actinopterygii	TAAR	58
Sebastes_taczanowskii	Actinopterygii	OR	132
Sebastes_taczanowskii	Actinopterygii	V2R	53
Sebastes_taczanowskii	Actinopterygii	V1R	6
Sebastes_taczanowskii	Actinopterygii	TAAR	57
Sebastes_wilsoni	Actinopterygii	OR	127
Sebastes_wilsoni	Actinopterygii	V2R	56
Sebastes_wilsoni	Actinopterygii	V1R	6
Sebastes_wilsoni	Actinopterygii	TAAR	60
Sebastes_rubrivinctus	Actinopterygii	OR	133
Sebastes_rubrivinctus	Actinopterygii	V2R	54
Sebastes_rubrivinctus	Actinopterygii	V1R	6
Sebastes_rubrivinctus	Actinopterygii	TAAR	54
Sebastes_thompsoni	Actinopterygii	OR	118
Sebastes_thompsoni	Actinopterygii	V2R	47
Sebastes_thompsoni	Actinopterygii	V1R	6
Sebastes_thompsoni	Actinopterygii	TAAR	56
Sebastolobus_alascanus	Actinopterygii	OR	158
Sebastolobus_alascanus	Actinopterygii	V2R	43
Sebastolobus_alascanus	Actinopterygii	V1R	7
Sebastolobus_alascanus	Actinopterygii	TAAR	44
Sebastiscus_albofasciatus	Actinopterygii	OR	141
Sebastiscus_albofasciatus	Actinopterygii	V2R	47
Sebastiscus_albofasciatus	Actinopterygii	V1R	6
Sebastiscus_albofasciatus	Actinopterygii	TAAR	50
Sebastiscus_tertius	Actinopterygii	OR	132
Sebastiscus_tertius	Actinopterygii	V2R	49
Sebastiscus_tertius	Actinopterygii	V1R	6
Sebastiscus_tertius	Actinopterygii	TAAR	46
Sebastolobus_altivelis	Actinopterygii	OR	137
Sebastolobus_altivelis	Actinopterygii	V2R	36
Sebastolobus_altivelis	Actinopterygii	V1R	6
Sebastolobus_altivelis	Actinopterygii	TAAR	42
Poeciliopsis_turneri	Actinopterygii	OR	99
Poeciliopsis_turneri	Actinopterygii	V2R	35
Poeciliopsis_turneri	Actinopterygii	V1R	6
Poeciliopsis_turneri	Actinopterygii	TAAR	30
Bovichtus_diacanthus	Actinopterygii	OR	40
Bovichtus_diacanthus	Actinopterygii	V2R	7
Bovichtus_diacanthus	Actinopterygii	V1R	6
Bovichtus_diacanthus	Actinopterygii	TAAR	8
Lindbergichthys_nudifrons	Actinopterygii	OR	51
Lindbergichthys_nudifrons	Actinopterygii	V2R	9
Lindbergichthys_nudifrons	Actinopterygii	V1R	5
Lindbergichthys_nudifrons	Actinopterygii	TAAR	9
Bovichtus_variegatus	Actinopterygii	OR	37
Bovichtus_variegatus	Actinopterygii	V2R	9
Bovichtus_variegatus	Actinopterygii	V1R	6
Bovichtus_variegatus	Actinopterygii	TAAR	10
Cyprinodon_variegatus	Actinopterygii	OR	112
Cyprinodon_variegatus	Actinopterygii	V2R	33
Cyprinodon_variegatus	Actinopterygii	V1R	6
Cyprinodon_variegatus	Actinopterygii	TAAR	55
Petromyzon_marinus	Agnatha	OR	68
Petromyzon_marinus	Agnatha	V2R	1
Petromyzon_marinus	Agnatha	V1R	6
Petromyzon_marinus	Agnatha	TAAR	37
Entosphenus_tridentatus	Agnatha	OR	63
Entosphenus_tridentatus	Agnatha	V2R	2
Entosphenus_tridentatus	Agnatha	V1R	4
Entosphenus_tridentatus	Agnatha	TAAR	40
Lethenteron_reissneri	Agnatha	OR	88
Lethenteron_reissneri	Agnatha	V2R	2
Lethenteron_reissneri	Agnatha	V1R	5
Lethenteron_reissneri	Agnatha	TAAR	38
Lethenteron_camtschaticum	Agnatha	OR	37
Lethenteron_camtschaticum	Agnatha	V2R	0
Lethenteron_camtschaticum	Agnatha	V1R	4
Lethenteron_camtschaticum	Agnatha	TAAR	7
Eptatretus_burgeri	Agnatha	OR	123
Eptatretus_burgeri	Agnatha	V2R	82
Eptatretus_burgeri	Agnatha	V1R	0
Eptatretus_burgeri	Agnatha	TAAR	0
Xenopus_tropicalis	Amphibia	OR	1108
Xenopus_tropicalis	Amphibia	V2R	578
Xenopus_tropicalis	Amphibia	V1R	25
Xenopus_tropicalis	Amphibia	TAAR	6
Ambystoma_mexicanum	Amphibia	OR	936
Ambystoma_mexicanum	Amphibia	V2R	119
Ambystoma_mexicanum	Amphibia	V1R	42
Ambystoma_mexicanum	Amphibia	TAAR	9
Pyxicephalus_adspersus	Amphibia	OR	832
Pyxicephalus_adspersus	Amphibia	V2R	54
Pyxicephalus_adspersus	Amphibia	V1R	12
Pyxicephalus_adspersus	Amphibia	TAAR	4
Leptobrachium_leishanense	Amphibia	OR	852
Leptobrachium_leishanense	Amphibia	V2R	133
Leptobrachium_leishanense	Amphibia	V1R	28
Leptobrachium_leishanense	Amphibia	TAAR	6
Bufo_gargarizans	Amphibia	OR	915
Bufo_gargarizans	Amphibia	V2R	41
Bufo_gargarizans	Amphibia	V1R	8
Bufo_gargarizans	Amphibia	TAAR	4
Xenopus_laevis	Amphibia	OR	842
Xenopus_laevis	Amphibia	V2R	388
Xenopus_laevis	Amphibia	V1R	29
Xenopus_laevis	Amphibia	TAAR	6
Leptobrachium_ailaonicum	Amphibia	OR	817
Leptobrachium_ailaonicum	Amphibia	V2R	97
Leptobrachium_ailaonicum	Amphibia	V1R	23
Leptobrachium_ailaonicum	Amphibia	TAAR	2
Hymenochirus_boettgeri	Amphibia	OR	622
Hymenochirus_boettgeri	Amphibia	V2R	150
Hymenochirus_boettgeri	Amphibia	V1R	15
Hymenochirus_boettgeri	Amphibia	TAAR	4
Eleutherodactylus_coqui	Amphibia	OR	763
Eleutherodactylus_coqui	Amphibia	V2R	12
Eleutherodactylus_coqui	Amphibia	V1R	3
Eleutherodactylus_coqui	Amphibia	TAAR	3
Xenopus_borealis	Amphibia	OR	657
Xenopus_borealis	Amphibia	V2R	162
Xenopus_borealis	Amphibia	V1R	23
Xenopus_borealis	Amphibia	TAAR	7
Rhinatrema_bivittatum	Amphibia	OR	1249
Rhinatrema_bivittatum	Amphibia	V2R	263
Rhinatrema_bivittatum	Amphibia	V1R	18
Rhinatrema_bivittatum	Amphibia	TAAR	9
Microcaecilia_unicolor	Amphibia	OR	917
Microcaecilia_unicolor	Amphibia	V2R	143
Microcaecilia_unicolor	Amphibia	V1R	23
Microcaecilia_unicolor	Amphibia	TAAR	4
Geotrypetes_seraphini	Amphibia	OR	683
Geotrypetes_seraphini	Amphibia	V2R	126
Geotrypetes_seraphini	Amphibia	V1R	6
Geotrypetes_seraphini	Amphibia	TAAR	3
Bufo_bufo	Amphibia	OR	890
Bufo_bufo	Amphibia	V2R	39
Bufo_bufo	Amphibia	V1R	12
Bufo_bufo	Amphibia	TAAR	4
Rana_temporaria	Amphibia	OR	959
Rana_temporaria	Amphibia	V2R	147
Rana_temporaria	Amphibia	V1R	12
Rana_temporaria	Amphibia	TAAR	4
Spea_multiplicata	Amphibia	OR	1015
Spea_multiplicata	Amphibia	V2R	94
Spea_multiplicata	Amphibia	V1R	16
Spea_multiplicata	Amphibia	TAAR	5
Limnodynastes_dumerilii	Amphibia	OR	1003
Limnodynastes_dumerilii	Amphibia	V2R	70
Limnodynastes_dumerilii	Amphibia	V1R	14
Limnodynastes_dumerilii	Amphibia	TAAR	6
Glandirana_rugosa	Amphibia	OR	1167
Glandirana_rugosa	Amphibia	V2R	68
Glandirana_rugosa	Amphibia	V1R	12
Glandirana_rugosa	Amphibia	TAAR	5
Rhinella_marina	Amphibia	OR	1006
Rhinella_marina	Amphibia	V2R	43
Rhinella_marina	Amphibia	V1R	11
Rhinella_marina	Amphibia	TAAR	4
Nanorana_parkeri	Amphibia	OR	717
Nanorana_parkeri	Amphibia	V2R	84
Nanorana_parkeri	Amphibia	V1R	12
Nanorana_parkeri	Amphibia	TAAR	5
Meleagris_gallopavo	Aves	OR	75
Meleagris_gallopavo	Aves	V2R	0
Meleagris_gallopavo	Aves	V1R	0
Meleagris_gallopavo	Aves	TAAR	3
Ficedula_albicollis	Aves	OR	21
Ficedula_albicollis	Aves	V2R	0
Ficedula_albicollis	Aves	V1R	0
Ficedula_albicollis	Aves	TAAR	2
Parus_major	Aves	OR	22
Parus_major	Aves	V2R	0
Parus_major	Aves	V1R	0
Parus_major	Aves	TAAR	1
Coturnix_japonica	Aves	OR	59
Coturnix_japonica	Aves	V2R	0
Coturnix_japonica	Aves	V1R	0
Coturnix_japonica	Aves	TAAR	3
Passer_domesticus	Aves	OR	24
Passer_domesticus	Aves	V2R	0
Passer_domesticus	Aves	V1R	0
Passer_domesticus	Aves	TAAR	1
Setophaga_coronata	Aves	OR	13
Setophaga_coronata	Aves	V2R	0
Setophaga_coronata	Aves	V1R	0
Setophaga_coronata	Aves	TAAR	1
Columba_livia	Aves	OR	8
Columba_livia	Aves	V2R	0
Columba_livia	Aves	V1R	0
Columba_livia	Aves	TAAR	1
Numida_meleagris	Aves	OR	55
Numida_meleagris	Aves	V2R	0
Numida_meleagris	Aves	V1R	0
Numida_meleagris	Aves	TAAR	2
Junco_hyemalis	Aves	OR	34
Junco_hyemalis	Aves	V2R	0
Junco_hyemalis	Aves	V1R	0
Junco_hyemalis	Aves	TAAR	1
Calypte_anna	Aves	OR	144
Calypte_anna	Aves	V2R	0
Calypte_anna	Aves	V1R	0
Calypte_anna	Aves	TAAR	3
Taeniopygia_guttata	Aves	OR	45
Taeniopygia_guttata	Aves	V2R	0
Taeniopygia_guttata	Aves	V1R	0
Taeniopygia_guttata	Aves	TAAR	1
Strigops_habroptila	Aves	OR	125
Strigops_habroptila	Aves	V2R	0
Strigops_habroptila	Aves	V1R	0
Strigops_habroptila	Aves	TAAR	2
Lichenostomus_melanops	Aves	OR	236
Lichenostomus_melanops	Aves	V2R	0
Lichenostomus_melanops	Aves	V1R	0
Lichenostomus_melanops	Aves	TAAR	2
Alca_torda	Aves	OR	95
Alca_torda	Aves	V2R	0
Alca_torda	Aves	V1R	0
Alca_torda	Aves	TAAR	1
Corvus_moneduloides	Aves	OR	46
Corvus_moneduloides	Aves	V2R	0
Corvus_moneduloides	Aves	V1R	0
Corvus_moneduloides	Aves	TAAR	1
Malurus_cyaneus	Aves	OR	23
Malurus_cyaneus	Aves	V2R	0
Malurus_cyaneus	Aves	V1R	0
Malurus_cyaneus	Aves	TAAR	1
Geothlypis_trichas	Aves	OR	229
Geothlypis_trichas	Aves	V2R	0
Geothlypis_trichas	Aves	V1R	0
Geothlypis_trichas	Aves	TAAR	1
Tauraco_erythrolophus	Aves	OR	108
Tauraco_erythrolophus	Aves	V2R	0
Tauraco_erythrolophus	Aves	V1R	0
Tauraco_erythrolophus	Aves	TAAR	1
Pterocles_gutturalis	Aves	OR	83
Pterocles_gutturalis	Aves	V2R	0
Pterocles_gutturalis	Aves	V1R	0
Pterocles_gutturalis	Aves	TAAR	1
Bucorvus_abyssinicus	Aves	OR	53
Bucorvus_abyssinicus	Aves	V2R	0
Bucorvus_abyssinicus	Aves	V1R	0
Bucorvus_abyssinicus	Aves	TAAR	1
Cygnus_olor	Aves	OR	216
Cygnus_olor	Aves	V2R	0
Cygnus_olor	Aves	V1R	0
Cygnus_olor	Aves	TAAR	2
Merops_nubicus	Aves	OR	82
Merops_nubicus	Aves	V2R	0
Merops_nubicus	Aves	V1R	0
Merops_nubicus	Aves	TAAR	1
Sterna_hirundo	Aves	OR	151
Sterna_hirundo	Aves	V2R	0
Sterna_hirundo	Aves	V1R	0
Sterna_hirundo	Aves	TAAR	3
Sylvia_atricapilla	Aves	OR	76
Sylvia_atricapilla	Aves	V2R	0
Sylvia_atricapilla	Aves	V1R	0
Sylvia_atricapilla	Aves	TAAR	1
Phoenicopterus_ruber	Aves	OR	246
[truncated: 3,715 more rows]

## Sheet: Fig3a
Fig. 3a : Repeated loss of T1R2 in carnivore mammals
Table 1												Table 2
COLUMN	DESCRIPTION											COLUMN	DESCRIPTION
label	Branch name in the tree (see below)											species	species name
Diet	Terminal branches : Diet extracted for MammalDiet database ; Internal branches : Diet inferred with PASTML											T1R1	T1R1 gene state (see material and method + Supplementary Data 1)
												T1R2	T1R2 gene state (see material and method + Supplementary Data 1)
Tree in newick format :	((((Monodelphis_domestica:31.10507034,Gracilinanus_agilis:31.10507034)Node679:43.43874447,(Dromiciops_gliroides:63.49309285,((((Antechinus_stuartii:10.84180596,Antechinus_flavipes:10.84180596)Node684:10.54744834,(Sarcophilus_harrisii:8.494474862,Dasyurus_viverrinus:8.494474862)Node685:12.89477944)Node683:12.72796399,(Thylacinus_cynocephalus:6.670777999,Myrmecobius_fasciatus:6.670777999)Node686:27…											T1R3	T1R3 gene state (see material and method + Supplementary Data 1)
Nodes number with T1R1 losses:	545,559,645,649,730,9,21,30,68,82,99,122,133,135,140,206,222,229,373,374,376,377
Nodes number with T1R2 losses:	775,769,661,597,645,649,731,735,636,102,106,123,125,133,140,160,161,165,215,218,221,232,238,371,379
Nodes number with T1R3 losses:	770,645,649,730,106,110,122,123,125,126,133,136,140,143,161,165,185,232,241,307,311
Table 1												Table 2
label	Diet											species	T1R1	T1R2	T1R3
Monodelphis_domestica	Carnivore											Loxodonta_africana	Complete	Undertermined	Undertermined
Gracilinanus_agilis	Omnivore											Cavia_porcellus	Complete	Complete	Complete
Dromiciops_gliroides	Carnivore											Dipodomys_ordii	Complete	Undertermined	Complete
Antechinus_stuartii	Carnivore											Choloepus_hoffmanni	Complete	High confidence loss	Undertermined
Antechinus_flavipes	Carnivore											Carlito_syrichta	Complete	Complete	Undertermined
Sarcophilus_harrisii	Carnivore											Vicugna_pacos	Complete	Complete	Complete
Dasyurus_viverrinus	Omnivore											Otolemur_garnettii	Complete	Complete	Complete
Thylacinus_cynocephalus	Carnivore											Trichechus_manatus_latirostris	Complete	Complete	Complete
Myrmecobius_fasciatus	Carnivore											Octodon_degus	Complete	Complete	Complete
Trichosurus_vulpecula	Omnivore											Chrysochloris_asiatica	Complete	Complete	Complete
Gymnobelideus_leadbeateri	Omnivore											Erinaceus_europaeus	Complete	Complete	Complete
Bettongia_penicillata_ogilbyi	Omnivore											Elephantulus_edwardii	Complete	Complete	Complete
Phascolarctos_cinereus	Herbivore											Echinops_telfairi	Complete	Complete	Complete
Vombatus_ursinus	Herbivore											Pantholops_hodgsonii	Complete	Complete	Undertermined
Castor_canadensis	Herbivore											Nannospalax_galili	Complete	Complete	Complete
Perognathus_longimembris_pacificus	Omnivore											Galeopterus_variegatus	Complete	Complete	Complete
Dipodomys_spectabilis	Omnivore											Bison_bison_bison	Complete	Undertermined	Undertermined
Dipodomys_ordii	Omnivore											Camelus_bactrianus	Complete	Complete	Complete
Pedetes_capensis	Herbivore											Colobus_angolensis_palliatus	Complete	Complete	Complete
Jaculus_jaculus	Herbivore											Mandrillus_leucophaeus	Complete	Complete	Complete
Typhlomys_cinereus	Herbivore											Aotus_nancymaae	Complete	Complete	Complete
Cricetomys_gambianus	Omnivore											Cercocebus_atys	Complete	Complete	Complete
Rattus_rattus	Omnivore											Macaca_nemestrina	Complete	Complete	Complete
Rattus_norvegicus	Carnivore											Propithecus_coquereli	Complete	Complete	Complete
Rhynchomys_soricoides	Carnivore											Eulemur_macaco	Complete	Complete	Undertermined
Arvicanthis_niloticus	Herbivore											Eulemur_flavifrons	Complete	Complete	Complete
Rhabdomys_dilectus	Omnivore											Apodemus_sylvaticus	Complete	Complete	Complete
Apodemus_sylvaticus	Omnivore											Cebus_imitator	Complete	Complete	Complete
Mastomys_coucha	Omnivore											Ellobius_lutescens	Complete	Complete	Complete
Mastomys_natalensis	Omnivore											Rhinopithecus_bieti	Complete	Complete	High confidence loss
Mus_pahari	Omnivore											Panthera_pardus	Complete	High confidence loss	Complete
Mus_minutoides	Omnivore											Ammotragus_lervia	Complete	Complete	Complete
Mus_caroli	Omnivore											Meriones_unguiculatus	Complete	Complete	Complete
Mus_spretus	Herbivore											Spermophilus_dauricus	Complete	Undertermined	Undertermined
Mus_musculus	Omnivore											Dicerorhinus_sumatrensis_sumatrensis	Complete	Complete	Complete
Mus_spicilegus	Herbivore											Hyaena_hyaena	Complete	Complete	Complete
Lophiomys_imhausi	Herbivore											Vulpes_vulpes	Complete	Complete	Complete
Rhombomys_opimus	Herbivore											Capra_sibirica	Complete	Complete	Complete
Psammomys_obesus	Herbivore											Prolemur_simus	Complete	Complete	Complete
Meriones_unguiculatus	Herbivore											Mus_spicilegus	Complete	Complete	Complete
Acomys_russatus	Carnivore											Urocitellus_parryii	Complete	Complete	Complete
Acomys_kempi	Carnivore											Marmota_flaviventris	Complete	Complete	Complete
Acomys_percivali	Carnivore											Acinonyx_jubatus	Complete	High confidence loss	Complete
Acomys_dimidiatus	Omnivore											Axis_porcinus	Complete	Complete	Complete
Sigmodon_hispidus	Omnivore											Oryx_gazella	Complete	Undertermined	Complete
Onychomys_torridus	Carnivore											Mungos_mungo	Complete	Complete	Complete
Peromyscus_californicus_insignis	Omnivore											Helogale_parvula	Complete	High confidence loss	Complete
Peromyscus_eremicus	Omnivore											Cryptoprocta_ferox	Complete	High confidence loss	Complete
Peromyscus_leucopus	Omnivore											Pteronura_brasiliensis	Complete	High confidence loss	Low confidence loss
Peromyscus_polionotus_subgriseus	Omnivore											Mellivora_capensis	Complete	Complete	Complete
Peromyscus_maniculatus_bairdii	Herbivore											Moschus_moschiferus	Complete	Complete	Complete
Phodopus_roborovskii	Herbivore											Catagonus_wagneri	Complete	Complete	Complete
Phodopus_sungorus	Omnivore											Tapirus_indicus	Complete	Complete	Complete
Cricetulus_griseus	Herbivore											Tragulus_javanicus	Complete	Complete	Complete
Mesocricetus_auratus	Omnivore											Tapirus_terrestris	Complete	Complete	Complete
Ondatra_zibethicus	Herbivore											Sigmodon_hispidus	Complete	Complete	Complete
Myodes_glareolus	Omnivore											Ondatra_zibethicus	Complete	Complete	Complete
Arvicola_amphibius	Omnivore											Hemitragus_hylocrius	Complete	Complete	Complete
Microtus_oeconomus	Herbivore											Hystrix_cristata	Complete	Complete	Complete
Microtus_fortis	Herbivore											Procavia_capensis	Complete	Complete	Complete
Microtus_ochrogaster	Omnivore											Cricetomys_gambianus	Complete	Complete	Complete
Microtus_oregoni	Herbivore											Dinomys_branickii	Complete	Complete	Complete
Microtus_arvalis	Herbivore											Solenodon_paradoxus	Complete	High confidence loss	Complete
Microtus_agrestis	Herbivore											Marmota_himalayana	Complete	Complete	Complete
Ellobius_lutescens	Herbivore											Marmota_vancouverensis	Complete	Complete	Complete
Nannospalax_galili	Herbivore											Cervus_albirostris	Complete	Complete	Complete
Rhizomys_pruinosus	Herbivore											Damaliscus_lunatus	Complete	Undertermined	Complete
Ctenodactylus_gundi	Herbivore											Antidorcas_marsupialis	Complete	Complete	Complete
Hystrix_cristata	Herbivore											Connochaetes_taurinus	Complete	Undertermined	Complete
Hystrix_brachyura	Herbivore											Aepyceros_melampus	Complete	Complete	High confidence loss
Erethizon_dorsatum	Herbivore											Sylvicapra_grimmia	Complete	Complete	Complete
Octodon_degus	Herbivore											Eudorcas_thomsonii	Complete	Complete	Low confidence loss
Dinomys_branickii	Herbivore											Procapra_przewalskii	Complete	Complete	Complete
Chinchilla_lanigera	Herbivore											Litocranius_walleri	Complete	Complete	Complete
Cavia_tschudii	Herbivore											Cephalophus_harveyi	Complete	Complete	Complete
Cavia_porcellus	Herbivore											Kobus_ellipsiprymnus	Complete	Complete	Complete
Hydrochoerus_hydrochaeris	Herbivore											Oreotragus_oreotragus	Complete	Complete	Complete
Heterocephalus_glaber	Herbivore											Enhydra_lutris_nereis	Complete	High confidence loss	Complete
Fukomys_damarensis	Herbivore											Tragelaphus_strepsiceros	Complete	Complete	Complete
Marmota_monax	Omnivore											Erethizon_dorsatum	Complete	Complete	Complete
Marmota_himalayana	Herbivore											Hippotragus_niger_niger	Complete	Complete	Complete
Marmota_marmota_marmota	Herbivore											Microtus_oeconomus	Complete	Complete	Complete
Marmota_flaviventris	Herbivore											Microtus_arvalis	Complete	Complete	Complete
Marmota_vancouverensis	Herbivore											Alces_alces	Complete	Complete	Complete
Spermophilus_dauricus	Herbivore											Antilocapra_americana	Complete	Complete	Complete
Urocitellus_parryii	Herbivore											Peromyscus_californicus_insignis	Complete	Complete	Complete
Ictidomys_tridecemlineatus	Omnivore											Bos_frontalis	Complete	Complete	Complete
Cynomys_gunnisoni	Herbivore											Pedetes_capensis	Complete	Complete	Complete
Glaucomys_volans	Omnivore											Cheirogaleus_medius	Complete	Complete	Complete
Sciurus_vulgaris	Herbivore											Ursus_thibetanus_thibetanus	Complete	Complete	Complete
Sciurus_niger	Herbivore											Oreamnos_americanus	Complete	Complete	Complete
Neosciurus_carolinensis	Herbivore											Sapajus_apella	Complete	Complete	Low confidence loss
Lepus_timidus	Herbivore											Trachypithecus_francoisi	Complete	Complete	Complete
Oryctolagus_cuniculus	Herbivore											Rhizomys_pruinosus	Complete	Complete	Complete
Sylvilagus_bachmani	Herbivore											Hylobates_moloch	Complete	Complete	Complete
Ochotona_curzoniae	Herbivore											Lontra_canadensis	Complete	Complete	Complete
Ochotona_princeps	Herbivore											Rhombomys_opimus	Complete	Complete	Complete
Carlito_syrichta	Carnivore											Cynomys_gunnisoni	Complete	Complete	Complete
Cercopithecus_albogularis	Herbivore											Gymnobelideus_leadbeateri	Complete	Complete	Complete
Erythrocebus_patas	Herbivore											Fukomys_damarensis	Complete	Complete	Complete
Chlorocebus_sabaeus	Omnivore											Martes_zibellina	Complete	Complete	Complete
Chlorocebus_aethiops	Herbivore											Capreolus_pygargus	Complete	Complete	Complete
Cercopithecus_mona	Omnivore											Lama_glama_chaku	Complete	Complete	Complete
Macaca_nemestrina	Herbivore											Lama_guanicoe_cacsilensis	Complete	Complete	Complete
Macaca_silenus	Omnivore											Vicugna_vicugna_mensalis	Complete	Complete	Complete
Macaca_assamensis	Omnivore											Manis_javanica	Complete	High confidence loss	Complete
Macaca_fascicularis	Carnivore											Manis_pentadactyla	Complete	High confidence loss	Complete
Macaca_arctoides	Omnivore											Oryx_dammah	Complete	Complete	Complete
Macaca_mulatta	Omnivore											Cercopithecus_mona	Complete	Complete	Complete
Macaca_nigra	Omnivore											Microtus_fortis	Complete	Complete	Complete
Cercocebus_atys	Omnivore											Talpa_occidentalis	Complete	High confidence loss	Low confidence loss
Mandrillus_sphinx	Omnivore											Puma_yagouaroundi	Complete	High confidence loss	Complete
Mandrillus_leucophaeus	Omnivore											Kobus_leche_leche	Complete	Undertermined	Complete
Theropithecus_gelada	Herbivore											Potos_flavus	Complete	Complete	Complete
Lophocebus_aterrimus	Herbivore											Procyon_lotor	Complete	Complete	Complete
Papio_anubis	Omnivore											Hippotragus_equinus	Complete	Complete	Complete
Papio_hamadryas	Omnivore											Antechinus_stuartii	Complete	Undertermined	Complete
Piliocolobus_tephrosceles	Herbivore											Saimiri_boliviensis_boliviensis	Complete	Complete	Complete
Colobus_guereza	Omnivore											Hystrix_brachyura	Complete	Complete	Complete
Colobus_angolensis_palliatus	Herbivore											Caracal_caracal	Complete	High confidence loss	Complete
Trachypithecus_francoisi	Herbivore											Proteles_cristata_cristata	Complete	Complete	Complete
Trachypithecus_phayrei_crepuscula	Herbivore											Ursus_maritimus	Complete	Complete	Complete
Pygathrix_nigripes	Herbivore											Otocyon_megalotis_megalotis	Complete	Complete	Complete
Rhinopithecus_roxellana	Omnivore											Ochotona_curzoniae	Complete	Complete	Complete
Rhinopithecus_strykeri	Herbivore											Mesocricetus_auratus	Complete	Complete	Complete
Rhinopithecus_bieti	Herbivore											Microtus_oregoni	Complete	Complete	Complete
Gorilla_gorilla_gorilla	Herbivore											Rhinoceros_unicornis	Complete	Complete	Complete
Homo_sapiens	Omnivore											Dipodomys_spectabilis	Complete	Complete	Complete
Pan_troglodytes	Herbivore											Mustela_nivalis	Complete	High confidence loss	Complete
Pan_paniscus	Herbivore											Galemys_pyrenaicus	Complete	High confidence loss	Complete
Pongo_pygmaeus	Omnivore											Addax_nasomaculatus	Complete	Undertermined	Complete
Pongo_abelii	Omnivore											Rhynchomys_soricoides	Complete	Complete	Complete
Hoolock_leuconedys	Omnivore											Rhabdomys_dilectus	Complete	Complete	Complete
Nomascus_leucogenys	Herbivore											Muntiacus_gongshanensis	Complete	Complete	Complete
Nomascus_siki	Herbivore											Eira_barbara	Complete	Complete	Low confidence loss
Symphalangus_syndactylus	Omnivore											Glaucomys_volans	Complete	Complete	Complete
Hylobates_pileatus	Omnivore											Sciurus_niger	Complete	Complete	Complete
Hylobates_moloch	Herbivore											Ursus_americanus	Complete	Complete	Complete
Ateles_geoffroyi	Herbivore											Elaphurus_davidianus	Complete	Complete	Complete
Ateles_hybridus	Herbivore											Macaca_arctoides	Complete	Complete	Complete
Aotus_nancymaae	Omnivore											Marmota_monax	Complete	Complete	Complete
Saimiri_boliviensis_boliviensis	Omnivore											Ovibos_moschatus	Complete	Complete	Complete
Sapajus_apella	Omnivore											Lynx_rufus	Complete	High confidence loss	Complete
Cebus_imitator	Omnivore											Moschus_berezovskii	Complete	Complete	Complete
Cebus_albifrons	Omnivore											Tragulus_kanchil	Complete	Complete	Complete
Callithrix_jacchus	Omnivore											Rangifer_tarandus	Complete	Complete	Complete
Saguinus_midas	Omnivore											Ursus_arctos	Complete	Complete	Complete
Saguinus_imperator	Omnivore											Spilogale_interrupta	Complete	Complete	Complete
Pithecia_pithecia	Herbivore											Speothos_venaticus	Complete	Complete	Complete
Daubentonia_madagascariensis	Omnivore											Bettongia_penicillata_ogilbyi	Complete	Complete	Complete
Propithecus_coquereli	Herbivore											Odocoileus_virginianus	Complete	Complete	Complete
Cheirogaleus_medius	Omnivore											Symphalangus_syndactylus	Complete	Complete	High confidence loss
Microcebus_murinus	Omnivore											Pygathrix_nigripes	Complete	High confidence loss	High confidence loss
Eulemur_macaco	Herbivore											Rhinopithecus_strykeri	Complete	Low confidence loss	Low confidence loss
Eulemur_flavifrons	Herbivore											Pongo_pygmaeus	Complete	Complete	Complete
Lemur_catta	Herbivore											Papio_hamadryas	Complete	Complete	Complete
Prolemur_simus	Herbivore											Mandrillus_sphinx	Complete	Complete	Complete
Otolemur_garnettii	Omnivore											Macaca_assamensis	Complete	Low confidence loss	Low confidence loss
Galago_moholi	Omnivore											Loris_tardigradus	Complete	High confidence loss	Complete
Loris_tardigradus	Carnivore											Lophocebus_aterrimus	Complete	Complete	Complete
Nycticebus_bengalensis	Herbivore											Galago_moholi	Complete	Complete	Complete
Galeopterus_variegatus	Herbivore											Erythrocebus_patas	Complete	Complete	Complete
Noctilio_leporinus	Carnivore											Daubentonia_madagascariensis	Complete	Complete	Complete
Mormoops_blainvillei	Carnivore											Chlorocebus_aethiops	Complete	Low confidence loss	Complete
Desmodus_rotundus	Carnivore											Ateles_geoffroyi	Complete	Complete	Complete
Micronycteris_hirsuta	Omnivore											Cebus_albifrons	Complete	Complete	Complete
Anoura_caudifer	Omnivore											Macaca_silenus	Complete	Complete	Complete
Artibeus_jamaicensis	Omnivore											Vulpes_ferrilata	Complete	Complete	Complete
Sturnira_hondurensis	Herbivore											Gulo_gulo	Complete	Complete	Complete
Phyllostomus_hastatus	Carnivore											Vombatus_ursinus	Complete	Complete	Complete
Phyllostomus_discolor	Omnivore											Lynx_pardinus	Complete	High confidence loss	Complete
Tonatia_saurophila	Omnivore											Mustela_putorius	Complete	Complete	Complete
Molossus_molossus	Carnivore											Peromyscus_eremicus	Complete	Undertermined	Complete
Myotis_davidii	Carnivore											Mus_minutoides	Complete	Complete	Complete
Myotis_myotis	Carnivore											Myodes_glareolus	Complete	Complete	Complete
Myotis_brandtii	Carnivore											Microtus_agrestis	Complete	Complete	Complete
Myotis_lucifugus	Carnivore											Syncerus_caffer	Complete	Complete	Complete
Aeorestes_cinereus	Carnivore											Ovis_nivicola_lydekkeri	Complete	Complete	Complete
Eptesicus_fuscus	Carnivore											Nyctereutes_procyonoides	Complete	Complete	Complete
Pipistrellus_kuhlii	Carnivore											Dugong_dugon	Complete	Complete	Complete
Pipistrellus_pipistrellus	Carnivore											Lophiomys_imhausi	Complete	Complete	Complete
Miniopterus_schreibersii	Carnivore											Psammomys_obesus	Complete	Complete	Complete
Miniopterus_natalensis	Carnivore											Macaca_nigra	Complete	Complete	High confidence loss
Cynopterus_brachyotis	Herbivore											Phodopus_roborovskii	Complete	Complete	Complete
Eonycteris_spelaea	Herbivore											Chinchilla_lanigera	Complete	Complete	Complete
Rousettus_aegyptiacus	Herbivore											Homo_sapiens	Complete	Complete	Complete
Rousettus_leschenaultii	Herbivore											Mus_musculus	Complete	Complete	Complete
Macroglossus_sobrinus	Herbivore											Monodelphis_domestica	Complete	Complete	Complete
Pteropus_vampyrus	Herbivore											Sus_scrofa	Complete	Complete	Complete
Pteropus_giganteus	Herbivore											Oryctolagus_cuniculus	Complete	Complete	Complete
Pteropus_alecto	Herbivore											Microcebus_murinus	Complete	Complete	Complete
Pteropus_pselaphon	Herbivore											Bos_indicus	Complete	Complete	Complete
Megaderma_lyra	Carnivore											Microtus_ochrogaster	Complete	Complete	Complete
Hipposideros_armiger	Carnivore											Chlorocebus_sabaeus	Complete	Complete	Complete
Hipposideros_pendleburyi	Carnivore											Camelus_dromedarius	Complete	Complete	Complete
Rhinolophus_ferrumequinum	Carnivore											Capra_aegagrus	Complete	Complete	Complete
Rhinolophus_sinicus	Carnivore											Capra_hircus	Complete	Complete	Complete
Panthera_tigris	Carnivore											Lycaon_pictus	Complete	Complete	Complete
Panthera_onca	Carnivore											Bos_taurus	Complete	Complete	Complete
Panthera_uncia	Carnivore											Piliocolobus_tephrosceles	Complete	Complete	Complete
Panthera_pardus	Carnivore											Equus_caballus	Complete	Complete	Complete
Panthera_leo	Carnivore											Pan_troglodytes	Complete	Complete	Complete
Caracal_caracal	Carnivore											Pongo_abelii	Complete	Complete	Complete
Acinonyx_jubatus	Carnivore											Theropithecus_gelada	Complete	Complete	Complete
Puma_yagouaroundi	Carnivore											Macaca_mulatta	Complete	Complete	Complete
Puma_concolor	Carnivore											Cricetulus_griseus	Complete	Complete	Complete
Lynx_rufus	Carnivore											Peromyscus_maniculatus_bairdii	Complete	Complete	Complete
Lynx_pardinus	Carnivore											Peromyscus_polionotus_subgriseus	Complete	Complete	Complete
Lynx_canadensis	Carnivore											Ornithorhynchus_anatinus	Complete	Complete	Complete
Felis_catus	Carnivore											Peromyscus_leucopus	Complete	Undertermined	Complete
Felis_chaus	Carnivore											Bos_grunniens	Complete	Complete	Complete
Leopardus_geoffroyi	Carnivore											Nomascus_leucogenys	Complete	Complete	Complete
Prionailurus_viverrinus	Carnivore											Lynx_canadensis	Complete	High confidence loss	Complete
Prionailurus_bengalensis	Carnivore											Rhinopithecus_roxellana	Complete	Complete	Complete
Cryptoprocta_ferox	Carnivore											Thylacinus_cynocephalus	Complete	Complete	Undertermined
Suricata_suricatta	Omnivore											Gorilla_gorilla_gorilla	Complete	Complete	Complete
Mungos_mungo	Carnivore											Mastomys_coucha	Complete	Complete	Complete
Helogale_parvula	Carnivore											Papio_anubis	Complete	Complete	Complete
Hyaena_hyaena	Omnivore											Muntiacus_muntjak	Complete	Complete	Complete
Proteles_cristata_cristata	Carnivore											Callithrix_jacchus	Complete	Complete	Complete
Crocuta_crocuta	Carnivore											Lepus_timidus	Complete	Complete	Complete
Ailuropoda_melanoleuca	Herbivore											Mustela_erminea	Complete	Complete	Complete
Tremarctos_ornatus	Herbivore											Camelus_ferus	Complete	Complete	Complete
Ursus_thibetanus_thibetanus	Herbivore											Rattus_rattus	Complete	Complete	Complete
Ursus_americanus	Omnivore											Trichosurus_vulpecula	Complete	Complete	Complete
Ursus_maritimus	Omnivore											Arvicanthis_niloticus	Complete	Complete	Complete
Ursus_arctos	Omnivore											Macaca_fascicularis	Complete	Complete	Complete
Spilogale_interrupta	Carnivore											Pan_paniscus	Complete	Complete	Complete
Ailurus_styani	Herbivore											Bos_gaurus	Complete	Complete	Complete
Meles_meles	Omnivore											Ovis_orientalis	Complete	Complete	Complete
Mellivora_capensis	Omnivore											Ochotona_princeps	Complete	Complete	Complete
Pteronura_brasiliensis	Carnivore											Choloepus_didactylus	Complete	High confidence loss	Complete
Lontra_canadensis	Carnivore											Rattus_norvegicus	Complete	Complete	Complete
Enhydra_lutris_nereis	Carnivore											Sylvilagus_bachmani	Complete	Complete	Complete
Lutra_lutra	Carnivore											Hydrochoerus_hydrochaeris	Complete	Complete	Complete
Neogale_vison	Carnivore											Tachyglossus_aculeatus	Complete	Complete	Complete
Mustela_erminea	Carnivore											Equus_asinus	Complete	Complete	Complete
Mustela_nivalis	Carnivore											Antechinus_flavipes	Complete	Complete	Complete
Mustela_nigripes	Carnivore											Gracilinanus_agilis	Complete	Complete	Complete
Mustela_putorius	Carnivore											Prionailurus_bengalensis	Complete	High confidence loss	Complete
Eira_barbara	Omnivore											Ovis_aries	Complete	Complete	Complete
Gulo_gulo	Omnivore											Ictidomys_tridecemlineatus	Complete	Complete	Complete
Martes_zibellina	Omnivore											Phacochoerus_africanus	Complete	Complete	Complete
Potos_flavus	Omnivore											Giraffa_camelopardalis_rothschildi	Complete	Complete	Complete
Procyon_lotor	Omnivore											Vulpes_lagopus	Complete	Complete	Complete
Odobenus_rosmarus_divergens	Carnivore											Leopardus_geoffroyi	Complete	High confidence loss	Complete
Callorhinus_ursinus	Carnivore											Felis_catus	Complete	High confidence loss	Complete
Arctocephalus_gazella	Carnivore											Panthera_tigris	Complete	High confidence loss	Complete
Eumetopias_jubatus	Carnivore											Panthera_leo	Complete	High confidence loss	Complete
Zalophus_californianus	Carnivore											Dromiciops_gliroides	Complete	Complete	Complete
Phoca_vitulina	Carnivore											Bubalus_bubalis	Complete	Complete	Complete
Halichoerus_grypus	Carnivore											Felis_chaus	Complete	High confidence loss	Complete
Neomonachus_schauinslandi	Carnivore											Neogale_vison	Complete	Complete	Complete
Leptonychotes_weddellii	Carnivore											Muntiacus_reevesi	Complete	Complete	Complete
Mirounga_leonina	Carnivore											Hydropotes_inermis	Complete	Complete	Complete
Mirounga_angustirostris	Carnivore											Muntiacus_crinifrons	Complete	Complete	Complete
Vulpes_lagopus	Carnivore											Lemur_catta	Complete	Complete	Complete
Vulpes_ferrilata	Carnivore											Jaculus_jaculus	Complete	Complete	Complete
Vulpes_vulpes	Omnivore											Diceros_bicornis_minor	Complete	Complete	Complete
Speothos_venaticus	Carnivore											Dasyurus_viverrinus	Complete	Complete	Complete
Lycaon_pictus	Carnivore											Odocoileus_hemionus	Complete	Complete	Complete
Canis_lupus	Carnivore											Colobus_guereza	Complete	Complete	Complete
Otocyon_megalotis_megalotis	Omnivore											Hylobates_pileatus	Complete	Complete	Complete
Nyctereutes_procyonoides	Omnivore											Equus_quagga	Complete	Complete	Complete
Manis_pentadactyla	Carnivore											Mustela_nigripes	Complete	Complete	Complete
Manis_javanica	Carnivore											Prionailurus_viverrinus	Complete	High confidence loss	Complete
Tragulus_kanchil	Herbivore											Hexaprotodon_liberiensis	Complete	Complete	Complete
Tragulus_javanicus	Herbivore											Hippopotamus_amphibius	Complete	Complete	Complete
Bos_gaurus	Herbivore											Budorcas_taxicolor	Complete	Complete	Complete
Bos_frontalis	Herbivore											Perognathus_longimembris_pacificus	Complete	Complete	Complete
Bos_indicus	Herbivore											Ceratotherium_simum_simum	Complete	Complete	Complete
Bos_taurus	Herbivore											Panthera_uncia	Complete	High confidence loss	Complete
Bison_bison_bison	Herbivore											Tamandua_tetradactyla	Complete	High confidence loss	Complete
Bos_mutus	Herbivore											Phodopus_sungorus	Complete	Complete	Complete
Bos_grunniens	Herbivore											Nycticebus_bengalensis	Complete	High confidence loss	Low confidence loss
Syncerus_caffer	Herbivore											Elephas_maximus_indicus	Complete	Complete	Complete
Bubalus_bubalis	Herbivore											Okapia_johnstoni	Complete	Complete	Complete
Tragelaphus_strepsiceros	Herbivore											Mus_caroli	Complete	Complete	Complete
Tragelaphus_scriptus	Herbivore											Mus_pahari	Complete	Complete	Complete
Tragelaphus_eurycerus	Herbivore											Sarcophilus_harrisii	Complete	Complete	Complete
Kobus_ellipsiprymnus	Herbivore											Lutra_lutra	Complete	High confidence loss	Complete
Kobus_leche_leche	Herbivore											Neosciurus_carolinensis	Complete	Complete	Complete
Addax_nasomaculatus	Herbivore											Sciurus_vulgaris	Complete	Complete	Complete
Oryx_dammah	Herbivore											Arvicola_amphibius	Complete	Complete	Complete
Oryx_gazella	Herbivore											Onychomys_torridus	Complete	Complete	Complete
Hippotragus_equinus	Herbivore											Acomys_russatus	Complete	Complete	Complete
Hippotragus_niger_niger	Herbivore											Canis_lupus	Complete	Complete	Complete
Connochaetes_taurinus	Herbivore											Acomys_dimidiatus	Complete	Complete	Complete
Damaliscus_lunatus	Herbivore											Acomys_kempi	Complete	Complete	Undertermined
Pantholops_hodgsonii	Herbivore											Acomys_percivali	Complete	Complete	Complete
Ovibos_moschatus	Herbivore											Cervus_elaphus	Complete	Complete	Complete
Oreamnos_americanus	Herbivore											Mus_spretus	Complete	Complete	Complete
Ammotragus_lervia	Herbivore											Meles_meles	Complete	Complete	Complete
Budorcas_taxicolor	Herbivore											Heterocephalus_glaber	Complete	Complete	Complete
Capra_sibirica	Herbivore											Phascolarctos_cinereus	Complete	Complete	Complete
Capra_hircus	Herbivore											Myrmecobius_fasciatus	Low confidence loss	Complete	Complete
Capra_aegagrus	Herbivore											Dasypus_novemcinctus	Undertermined	Complete	Undertermined
Hemitragus_hylocrius	Herbivore											Pithecia_pithecia	Complete	Complete	Complete
Ovis_orientalis	Herbivore											Ateles_hybridus	High confidence loss	High confidence loss	High confidence loss
Ovis_aries	Herbivore											Saguinus_midas	High confidence loss	Complete	Complete
Ovis_nivicola_lydekkeri	Herbivore											Saguinus_imperator	High confidence loss	Complete	Complete
Oreotragus_oreotragus	Herbivore											Nomascus_siki	High confidence loss	Complete	Complete
Sylvicapra_grimmia	Herbivore											Hoolock_leuconedys	Low confidence loss	High confidence loss	High confidence loss
Cephalophus_harveyi	Herbivore											Trachypithecus_phayrei_crepuscula	High confidence loss	Complete	High confidence loss
Litocranius_walleri	Herbivore											Cercopithecus_albogularis	Low confidence loss	Complete	Complete
Antidorcas_marsupialis	Herbivore											Ctenodactylus_gundi	High confidence loss	Complete	Complete
Eudorcas_thomsonii	Herbivore											Cavia_tschudii	Undertermined	Complete	Complete
Nanger_granti	Herbivore											Ailuropoda_melanoleuca	High confidence loss	Complete	Complete
Nanger_dama	Herbivore											Marmota_marmota_marmota	Low confidence loss	Complete	Complete
Procapra_przewalskii	Herbivore											Castor_canadensis	Complete	Complete	Complete
Aepyceros_melampus	Herbivore											Typhlomys_cinereus	High confidence loss	Complete	Complete
Moschus_moschiferus	Herbivore											Mastomys_natalensis	Low confidence loss	Complete	Complete
Moschus_berezovskii	Herbivore											Sorex_araneus	High confidence loss	Complete	Complete
Alces_alces	Herbivore											Suncus_etruscus	High confidence loss	Complete	Complete
Hydropotes_inermis	Herbivore											Scalopus_aquaticus	High confidence loss	High confidence loss	High confidence loss
Capreolus_pygargus	Herbivore											Condylura_cristata	High confidence loss	High confidence loss	High confidence loss
Rangifer_tarandus	Herbivore											Megaderma_lyra	High confidence loss	Complete	Complete
Odocoileus_virginianus	Herbivore											Hipposideros_armiger	High confidence loss	Complete	Complete
Odocoileus_hemionus	Herbivore											Hipposideros_pendleburyi	High confidence loss	Complete	Undertermined
Muntiacus_gongshanensis	Herbivore											Rhinolophus_ferrumequinum	High confidence loss	Complete	Complete
Muntiacus_reevesi	Herbivore											Rhinolophus_sinicus	High confidence loss	Complete	Complete
Muntiacus_muntjak	Herbivore											Cynopterus_brachyotis	High confidence loss	Complete	Undertermined
Muntiacus_crinifrons	Herbivore											Eonycteris_spelaea	High confidence loss	Complete	High confidence loss
Axis_porcinus	Herbivore											Rousettus_aegyptiacus	High confidence loss	Complete	Complete
Elaphurus_davidianus	Herbivore											Rousettus_leschenaultii	High confidence loss	Complete	Complete
Cervus_albirostris	Herbivore											Macroglossus_sobrinus	High confidence loss	Complete	Complete
Cervus_elaphus	Herbivore											Pteropus_vampyrus	High confidence loss	Complete	Complete
Antilocapra_americana	Herbivore											Pteropus_pselaphon	High confidence loss	Complete	Complete
Okapia_johnstoni	Herbivore											Pteropus_giganteus	High confidence loss	Complete	Complete
Giraffa_camelopardalis_rothschildi	Herbivore											Pteropus_alecto	High confidence loss	Complete	Complete
Balaenoptera_physalus	Carnivore											Noctilio_leporinus	High confidence loss	Complete	Complete
Balaenoptera_musculus	Carnivore											Mormoops_blainvillei	High confidence loss	Complete	Complete
Balaenoptera_acutorostrata_scammoni	Carnivore											Desmodus_rotundus	High confidence loss	High confidence loss	High confidence loss
Megaptera_novaeangliae	Carnivore											Micronycteris_hirsuta	High confidence loss	Complete	Complete
Eschrichtius_robustus	Carnivore											Anoura_caudifer	High confidence loss	Complete	Complete
Hyperoodon_ampullatus	Carnivore											Artibeus_jamaicensis	High confidence loss	Complete	Complete
Orcinus_orca	Carnivore											Sturnira_hondurensis	High confidence loss	Complete	Complete
Globicephala_melas	Carnivore											Phyllostomus_hastatus	High confidence loss	Complete	Complete
Lagenorhynchus_obliquidens	Carnivore											Phyllostomus_discolor	High confidence loss	Complete	Complete
Tursiops_truncatus	Carnivore											Tonatia_saurophila	High confidence loss	Complete	Complete
Sousa_chinensis	Carnivore											Molossus_molossus	High confidence loss	Complete	Complete
Tursiops_aduncus	Carnivore											Miniopterus_schreibersii	High confidence loss	Complete	Complete
Monodon_monoceros	Carnivore											Miniopterus_natalensis	High confidence loss	Complete	Complete
Delphinapterus_leucas	Carnivore											Myotis_lucifugus	High confidence loss	Undertermined	Undertermined
Neophocaena_asiaeorientalis_asiaeorientalis	Carnivore											Myotis_davidii	High confidence loss	Complete	Undertermined
Phocoena_phocoena	Carnivore											Myotis_brandtii	High confidence loss	Undertermined	Undertermined
Phocoena_sinus	Carnivore											Myotis_myotis	High confidence loss	Complete	Complete
Lipotes_vexillifer	Carnivore											Aeorestes_cinereus	High confidence loss	Complete	Complete
Physeter_catodon	Carnivore											Eptesicus_fuscus	High confidence loss	Complete	Complete
Hexaprotodon_liberiensis	Herbivore											Pipistrellus_kuhlii	High confidence loss	Complete	Complete
Hippopotamus_amphibius	Herbivore											Pipistrellus_pipistrellus	High confidence loss	Complete	Undertermined
Catagonus_wagneri	Herbivore											Suricata_suricatta	Complete	Complete	Complete
Sus_scrofa	Omnivore											Crocuta_crocuta	Undertermined	High confidence loss	Complete
Phacochoerus_africanus	Omnivore											Panthera_onca	Undertermined	High confidence loss	Complete
Camelus_dromedarius	Herbivore											Puma_concolor	Low confidence loss	High confidence loss	Complete
Camelus_ferus	Herbivore											Tremarctos_ornatus	Undertermined	Complete	Complete
Camelus_bactrianus	Herbivore											Ailurus_styani	Low confidence loss	Complete	Complete
Vicugna_pacos	Herbivore											Odobenus_rosmarus_divergens	High confidence loss	High confidence loss	High confidence loss
Vicugna_vicugna_mensalis	Herbivore											Callorhinus_ursinus	High confidence loss	High confidence loss	High confidence loss
Lama_guanicoe_cacsilensis	Herbivore											Arctocephalus_gazella	High confidence loss	High confidence loss	High confidence loss
Lama_glama_chaku	Herbivore											Eumetopias_jubatus	High confidence loss	High confidence loss	High confidence loss
Equus_caballus	Herbivore											Zalophus_californianus	High confidence loss	High confidence loss	High confidence loss
Equus_asinus	Herbivore											Phoca_vitulina	High confidence loss	High confidence loss	High confidence loss
Equus_quagga	Herbivore											Halichoerus_grypus	High confidence loss	High confidence loss	High confidence loss
Diceros_bicornis_minor	Herbivore											Neomonachus_schauinslandi	High confidence loss	High confidence loss	High confidence loss
Ceratotherium_simum_simum	Herbivore											Leptonychotes_weddellii	High confidence loss	High confidence loss	High confidence loss
Rhinoceros_unicornis	Herbivore											Mirounga_leonina	High confidence loss	High confidence loss	High confidence loss
Dicerorhinus_sumatrensis_sumatrensis	Herbivore											Mirounga_angustirostris	High confidence loss	High confidence loss	High confidence loss
Tapirus_indicus	Herbivore											Balaenoptera_physalus	High confidence loss	High confidence loss	High confidence loss
Tapirus_terrestris	Herbivore											Balaenoptera_musculus	High confidence loss	High confidence loss	High confidence loss
Solenodon_paradoxus	Carnivore											Balaenoptera_acutorostrata_scammoni	High confidence loss	High confidence loss	High confidence loss
Erinaceus_europaeus	Carnivore											Megaptera_novaeangliae	High confidence loss	High confidence loss	High confidence loss
Sorex_araneus	Omnivore											Eschrichtius_robustus	High confidence loss	High confidence loss	High confidence loss
Suncus_etruscus	Carnivore											Physeter_catodon	High confidence loss	High confidence loss	High confidence loss
Galemys_pyrenaicus	Carnivore											Hyperoodon_ampullatus	High confidence loss	High confidence loss	High confidence loss
Scalopus_aquaticus	Omnivore											Lipotes_vexillifer	High confidence loss	High confidence loss	High confidence loss
Condylura_cristata	Carnivore											Monodon_monoceros	High confidence loss	High confidence loss	High confidence loss
Talpa_occidentalis	Carnivore											Delphinapterus_leucas	High confidence loss	High confidence loss	High confidence loss
Tamandua_tetradactyla	Carnivore											Neophocaena_asiaeorientalis_asiaeorientalis	High confidence loss	High confidence loss	High confidence loss
Choloepus_hoffmanni	Herbivore											Phocoena_phocoena	High confidence loss	High confidence loss	High confidence loss
Choloepus_didactylus	Herbivore											Phocoena_sinus	High confidence loss	High confidence loss	High confidence loss
Dasypus_novemcinctus	Carnivore											Orcinus_orca	High confidence loss	High confidence loss	High confidence loss
Elephantulus_edwardii	Omnivore											Globicephala_melas	High confidence loss	High confidence loss	High confidence loss
Chrysochloris_asiatica	Carnivore											Lagenorhynchus_obliquidens	High confidence loss	High confidence loss	High confidence loss
Echinops_telfairi	Carnivore											Tursiops_truncatus	High confidence loss	High confidence loss	High confidence loss
Procavia_capensis	Herbivore											Sousa_chinensis	High confidence loss	High confidence loss	High confidence loss
Loxodonta_africana	Herbivore											Tursiops_aduncus	High confidence loss	High confidence loss	High confidence loss
Elephas_maximus_indicus	Herbivore											Bos_mutus	Complete	Complete	Complete
Dugong_dugon	Herbivore											Nanger_granti	Undertermined	Complete	Complete
Trichechus_manatus_latirostris	Herbivore											Tragelaphus_scriptus	Undertermined	Complete	Complete
Ornithorhynchus_anatinus	Carnivore											Nanger_dama	Complete	Complete	Complete
Tachyglossus_aculeatus	Carnivore											Tragelaphus_eurycerus	Complete	Complete	Complete
Node676	Carn_Herb_Omni
Node677	Carn_Herb_Omni
Node678	Carn_Omni
Node679	Carn_Omni
Node680	Carnivore
Node681	Carnivore
Node682	Carnivore
Node683	Carnivore
Node684	Carnivore
Node685	Carnivore
Node686	Carnivore
Node687	Carn_Herb_Omni
Node688	Herb_Omni
Node689	Herb_Omni
Node691	Herbivore
Node692	Carnivore
Node693	Carnivore
Node694	Carn_Herb
Node695	Herbivore
Node696	Herbivore
Node697	Herbivore
Node698	Herbivore
Node699	Omnivore
Node700	Omnivore
Node702	Herbivore
Node703	Herbivore
Node706	Herbivore
Node707	Herbivore
Node708	Herbivore
Node709	Herbivore
Node710	Herbivore
Node711	Omnivore
Node712	Omnivore
Node713	Omnivore
Node714	Omnivore
Node716	Omnivore
Node717	Omnivore
Node719	Omnivore
Node721	Omnivore
Node723	Omnivore
Node724	Omnivore
Node725	Omnivore
Node726	Herb_Omni
Node727	Herb_Omni
Node728	Herbivore
Node729	Herbivore
Node730	Herbivore
Node731	Herbivore
Node732	Carnivore
Node733	Carnivore
Node734	Carnivore
Node736	Herbivore
Node737	Herbivore
Node739	Omnivore
Node740	Omnivore
Node741	Omnivore
Node743	Omnivore
Node744	Omnivore
Node748	Herbivore
Node749	Herbivore
Node750	Herb_Omni
Node751	Herbivore
Node752	Herbivore
Node753	Herbivore
Node754	Herbivore
Node755	Herbivore
Node756	Herbivore
Node757	Herbivore
Node758	Herbivore
Node759	Herbivore
Node762	Herbivore
Node764	Herbivore
Node765	Herbivore
Node766	Herbivore
Node767	Herbivore
Node768	Herbivore
Node769	Herbivore
Node770	Herbivore
Node771	Herbivore
Node772	Herbivore
Node778	Herbivore
Node781	Herbivore
Node783	Herbivore
Node786	Herbivore
Node790	Herbivore
Node792	Herbivore
Node793	Herbivore
Node794	Herbivore
Node795	Herbivore
Node796	Herbivore
Node797	Herbivore
Node798	Herbivore
Node799	Herbivore
Node800	Herbivore
Node801	Herbivore
Node802	Herbivore
Node805	Herbivore
Node806	Herbivore
Node808	Herbivore
Node809	Herbivore
Node810	Carn_Herb_Omni
Node811	Carn_Herb_Omni
Node812	Carn_Herb_Omni
Node813	Herb_Omni
Node814	Herb_Omni
Node815	Herb_Omni
Node816	Herb_Omni
Node817	Herb_Omni
Node818	Herbivore
Node819	Herbivore
Node820	Herbivore
Node822	Omnivore
Node823	Omnivore
Node824	Omnivore
Node825	Omnivore
Node826	Omnivore
Node827	Omnivore
Node828	Omnivore
Node830	Omnivore
Node831	Omnivore
Node832	Omnivore
Node833	Herb_Omni
Node834	Herb_Omni
Node835	Omnivore
Node836	Herbivore
Node837	Herbivore
Node838	Herbivore
Node839	Herbivore
Node841	Herbivore
Node842	Herbivore
Node845	Herbivore
Node846	Herbivore
Node847	Omnivore
Node848	Omnivore
Node849	Herb_Omni
Node850	Herb_Omni
Node851	Herbivore
Node852	Omnivore
Node853	Omnivore
Node854	Omnivore
Node855	Herbivore
Node856	Omnivore
Node857	Omnivore
Node858	Omnivore
Node859	Omnivore
Node861	Herbivore
Node862	Omnivore
Node863	Omnivore
Node864	Omnivore
Node865	Omnivore
Node866	Omnivore
Node867	Omnivore
Node868	Omnivore
Node870	Herb_Omni
Node871	Herb_Omni
Node872	Herb_Omni
Node874	Herb_Omni
Node875	Omnivore
Node882	Herbivore
Node884	Herbivore
Node885	Herbivore
Node886	Omnivore
Node887	Omnivore
Node888	Carn_Herb_Omni
Node892	Carnivore
Node893	Carnivore
Node894	Carnivore
Node895	Carnivore
Node896	Carnivore
Node898	Carnivore
Node900	Carnivore
Node901	Carn_Omni
Node902	Omnivore
Node903	Omnivore
Node905	Omnivore
Node906	Omnivore
Node907	Omnivore
Node908	Carnivore
Node910	Carnivore
Node911	Carnivore
Node913	Carnivore
Node914	Carnivore
Node915	Carnivore
Node917	Carnivore
Node920	Carnivore
Node921	Carnivore
Node922	Carnivore
Node923	Carnivore
Node924	Herbivore
Node925	Herbivore
Node926	Herbivore
Node927	Herbivore
Node928	Herbivore
Node930	Herbivore
Node931	Herbivore
Node932	Herbivore
Node933	Carnivore
Node935	Carnivore
Node937	Carnivore
Node938	Carnivore
Node939	Carnivore
Node940	Carnivore
Node941	Carnivore
Node942	Carnivore
Node943	Carnivore
Node944	Carnivore
Node945	Carnivore
Node946	Carnivore
Node947	Carnivore
Node948	Carnivore
Node949	Carnivore
Node950	Carnivore
Node951	Carnivore
Node952	Carnivore
Node953	Carnivore
Node954	Carnivore
Node955	Carnivore
Node956	Carnivore
Node958	Carnivore
Node959	Carnivore
Node961	Carnivore
Node962	Carnivore
Node963	Carnivore
Node964	Carnivore
Node965	Carnivore
Node966	Carnivore
Node967	Carnivore
Node968	Carnivore
Node969	Herbivore
Node970	Herbivore
Node971	Herb_Omni
Node972	Herb_Omni
Node973	Omnivore
Node974	Carnivore
Node975	Carnivore
Node977	Carnivore
Node978	Carn_Omni
Node980	Carn_Omni
Node981	Carn_Omni
Node982	Carn_Omni
Node983	Carnivore
Node984	Carnivore
Node985	Carnivore
Node986	Carnivore
Node987	Carnivore
Node988	Carnivore
Node989	Carnivore
Node990	Carnivore
Node991	Omnivore
Node992	Omnivore
Node993	Carn_Omni
Node994	Carnivore
Node995	Carnivore
Node996	Carnivore
Node997	Carnivore
Node998	Carnivore
Node999	Carnivore
Node1000	Carnivore
Node1001	Carnivore
Node1002	Carnivore
Node1003	Carnivore
Node1004	Carnivore
Node1005	Carnivore
Node1006	Carnivore
Node1007	Carnivore
Node1008	Carnivore
Node1009	Carnivore
Node1011	Omnivore
Node1014	Carnivore
Node1015	Carn_Herb
Node1016	Carn_Herb
Node1017	Carn_Herb
Node1018	Herbivore
Node1019	Herbivore
Node1020	Herbivore
Node1021	Herbivore
Node1022	Herbivore
Node1023	Herbivore
Node1024	Herbivore
Node1025	Herbivore
Node1026	Herbivore
Node1027	Herbivore
Node1028	Herbivore
Node1029	Herbivore
Node1030	Herbivore
Node1031	Herbivore
Node1032	Herbivore
Node1033	Herbivore
Node1035	Herbivore
Node1038	Herbivore
Node1040	Herbivore
Node1041	Herbivore
Node1043	Herbivore
Node1044	Herbivore
Node1045	Herbivore
Node1046	Herbivore
Node1047	Herbivore
Node1048	Herbivore
Node1049	Herbivore
Node1050	Herbivore
Node1051	Herbivore
Node1052	Herbivore
Node1055	Herbivore
Node1056	Herbivore
Node1057	Herbivore
Node1058	Herbivore
Node1059	Herbivore
Node1060	Herbivore
Node1062	Herbivore
Node1064	Herbivore
Node1065	Herbivore
Node1066	Herbivore
Node1068	Herbivore
Node1071	Herbivore
Node1073	Herbivore
Node1074	Herbivore
Node1077	Herbivore
Node1078	Herbivore
Node1079	Herbivore
Node1080	Herbivore
Node1084	Herbivore
Node1086	Herbivore
Node1087	Herbivore
Node1088	Herbivore
Node1089	Herbivore
Node1091	Herbivore
Node1092	Herbivore
Node1093	Herbivore
Node1094	Herbivore
Node1095	Herbivore
Node1096	Herbivore
Node1097	Herbivore
Node1098	Herbivore
Node1099	Herbivore
Node1100	Herbivore
Node1101	Herbivore
Node1102	Carn_Herb
Node1103	Carnivore
Node1104	Carnivore
Node1107	Carnivore
Node1108	Carnivore
Node1109	Carnivore
Node1110	Carnivore
Node1112	Carnivore
Node1115	Carnivore
Node1116	Carnivore
Node1117	Carnivore
Node1118	Carnivore
Node1119	Carnivore
Node1120	Carnivore
Node1121	Carnivore
Node1122	Carnivore
Node1123	Carnivore
Node1124	Carnivore
Node1125	Carnivore
Node1129	Herbivore
Node1130	Herb_Omni
Node1131	Omnivore
Node1132	Herbivore
Node1133	Herbivore
Node1134	Herbivore
Node1135	Herbivore
Node1136	Herbivore
Node1137	Herbivore
Node1138	Herbivore
Node1139	Herbivore
Node1140	Herbivore
Node1141	Herbivore
Node1142	Herbivore
Node1143	Herbivore
Node1144	Herbivore
Node1145	Herbivore
Node1146	Carnivore
Node1147	Carnivore
Node1148	Carnivore
Node1149	Carnivore
Node1153	Carnivore
Node1154	Carnivore
Node1155	Carnivore
Node1156	Carnivore
Node1157	Carnivore
Node1158	Carnivore
Node1161	Herbivore
Node1164	Carnivore
Node1166	Carnivore
Node1167	Carnivore
Node1169	Herbivore
Node1170	Herbivore
Node1172	Herbivore
Node1174	Herbivore
Node1175	Carnivore

## Sheet: Fig3b + S38b,e,g,h 
Fig. 3b : Repeated loss of T1R2 in carnivore mammals
COLUMN	DESCRIPTION
label	Branch name in the tree (see below) where T1R2 was randomy attributed
Diet	Terminal branches : Diet extracted for MammalDiet database ; Internal branches : Diet inferred with PASTML
node	Node number as numeroted by the R package "ape"
Simulation	Simulation number
Tree in newick format :	((((Monodelphis_domestica:31.10507034,Gracilinanus_agilis:31.10507034)Node679:43.43874447,(Dromiciops_gliroides:63.49309285,((((Antechinus_stuartii:10.84180596,Antechinus_flavipes:10.84180596)Node684:10.54744834,(Sarcophilus_harrisii:8.494474862,Dasyurus_viverrinus:8.494474862)Node685:12.89477944)Node683:12.72796399,(Thylacinus_cynocephalus:6.670777999,Myrmecobius_fasciatus:6.670777999)Node686:27…
Simulations taking branch length into account						Simulations without taking branch length into account						Simulations taking branch length into account + Pinnipeds and Cetaceans removed							Simulations without taking branch length into account + Pinnipeds and Cetaceans removed
label	Diet	node	Simulation			label	Diet	node	Simulation			label	Diet	node	Simulation				label	Diet	node	Simulation
Sigmodon_hispidus	Omnivore	45	3			Peromyscus_leucopus	Omnivore	49	1			Monodelphis_domestica	Carnivore	1	1				Gymnobelideus_leadbeateri	Omnivore	11	2
Sciurus_niger	Herbivore	91	3			Phodopus_sungorus	Omnivore	53	1			Cricetomys_gambianus	Omnivore	22	1				Rhabdomys_dilectus	Omnivore	27	2
Carlito_syrichta	Carnivore	98	3			Hoolock_leuconedys	Omnivore	133	1			Rhizomys_pruinosus	Herbivore	67	1				Octodon_degus	Herbivore	72	2
Cryptoprocta_ferox	Carnivore	215	3			Ateles_geoffroyi	Herbivore	139	1			Macaca_mulatta	Omnivore	109	1				Urocitellus_parryii	Herbivore	86	2
Tragelaphus_eurycerus	Herbivore	280	3			Pteropus_vampyrus	Herbivore	189	1			Symphalangus_syndactylus	Omnivore	136	1				Sciurus_vulgaris	Herbivore	90	2
Physeter_catodon	Carnivore	349	3			Panthera_leo	Carnivore	202	1			Microcebus_murinus	Omnivore	153	1				Cercopithecus_mona	Omnivore	103	2
Suncus_etruscus	Carnivore	374	3			Prionailurus_viverrinus	Carnivore	213	1			Noctilio_leporinus	Carnivore	163	1				Tremarctos_ornatus	Herbivore	223	2
Talpa_occidentalis	Carnivore	378	3			Prionailurus_bengalensis	Carnivore	214	1			Hipposideros_pendleburyi	Carnivore	195	1				Manis_pentadactyla	Carnivore	265	2
Elephantulus_edwardii	Omnivore	383	3			Capra_hircus	Herbivore	296	1			Bos_gaurus	Herbivore	269	1				Bison_bison_bison	Herbivore	273	2
Node678	Carn_Omni	395	3			Muntiacus_gongshanensis	Herbivore	320	1			Tapirus_terrestris	Herbivore	370	1				Lama_guanicoe_cacsilensis	Herbivore	360	2
Node688	Herb_Omni	405	3			Cervus_elaphus	Herbivore	327	1			Choloepus_hoffmanni	Herbivore	380	1				Elephas_maximus_indicus	Herbivore	388	2
Node691	Herbivore	407	3			Eschrichtius_robustus	Carnivore	335	1			Echinops_telfairi	Carnivore	385	1				Node717	Omnivore	429	2
Node716	Omnivore	428	3			Tursiops_aduncus	Carnivore	342	1			Tachyglossus_aculeatus	Carnivore	392	1				Node725	Omnivore	434	2
Node730	Herbivore	439	3			Phocoena_sinus	Carnivore	347	1			Node678	Carn_Omni	395	1				Node794	Herbivore	480	2
Node739	Omnivore	446	3			Sorex_araneus	Omnivore	373	1			Node686	Carnivore	403	1				Node808	Herbivore	491	2
Node740	Omnivore	447	3			Suncus_etruscus	Carnivore	374	1			Node687	Carn_Herb_Omni	404	1				Node826	Omnivore	508	2
Node768	Herbivore	468	3			Node758	Herbivore	461	1			Node850	Herb_Omni	528	1				Node859	Omnivore	537	2
Node815	Herb_Omni	498	3			Node764	Herbivore	464	1			Node922	Carnivore	579	1				Node868	Omnivore	545	2
Node886	Omnivore	554	3			Node770	Herbivore	470	1			Node1020	Herbivore	667	1				Node917	Carnivore	576	2
Node926	Herbivore	583	3			Node802	Herbivore	488	1			Node1130	Herb_Omni	749	1				Node1079	Herbivore	711	2
Node942	Carnivore	596	3			Node813	Herb_Omni	496	1			Node1149	Carnivore	768	1				Node1133	Herbivore	752	2
Node1020	Herbivore	667	3			Node884	Herbivore	552	1			Pedetes_capensis	Herbivore	19	2				Microtus_agrestis	Herbivore	64	3
Node1051	Herbivore	693	3			Node981	Carn_Omni	631	1			Jaculus_jaculus	Herbivore	20	2				Cavia_porcellus	Herbivore	76	3
Node1130	Herb_Omni	749	3			Node1043	Herbivore	685	1			Typhlomys_cinereus	Herbivore	21	2				Hylobates_pileatus	Omnivore	137	3
Node1136	Herbivore	755	3			Node1158	Carnivore	774	1			Cavia_tschudii	Herbivore	75	2				Daubentonia_madagascariensis	Omnivore	150	3
Dromiciops_gliroides	Carnivore	3	6			Mus_spicilegus	Herbivore	36	2			Lemur_catta	Herbivore	156	2				Eulemur_macaco	Herbivore	154	3
[truncated: 249,978+ more rows]

## Sheet: Fig4a
Figure 4a: Ecology of chemoreceptor evolution in vertebrates
COLUMN	DESCRIPTION
species	Name of the species
[truncated: 537 more rows]

## Sheet: Fig 4b,c,d + S45
Fig. 4b,c,d + FigS45 : Association between the number of T2R genes and diet preferences in vertebrates
[truncated: 1,437 more rows]

[truncated: 20 more sheets: Fig4e,f,g + S46 + Table 1, Table S1, FigS1, FigS2, FigS3, FigS4, FigS5, Fig S16, Fig S25, Fig S26a, Fig S31a,b,e,f, Fig S35, Fig S38a,d, Fig S38c,f, Fig S39a, Fig S40a, Fig S41a, FigS47-52, Fig S53, FigS54-56]
